# Supplementary material for: In situ photodeposition of platinum clusters on a covalent organic framework for photocatalytic hydrogen production
Source: Nat Commun. 2022 Mar 15;13:1355. doi: 10.1038/s41467-022-29076-z (PMC8924255; doi:10.1038/s41467-022-29076-z)
Supplement: Supplementary file 5 — Source data [file 41467_2022_29076_MOESM5_ESM.xlsx]

## Sheet: figure 2c
Figure 2c FT-IR spectra of PY-DHBD-COF and the building monomers.
	PY-CHO		DHBD		PY-DHBD-COF
	Transmittance	Wavenumbers	Transmittance	Wavenumbers	Transmittance	Wavenumbers
	a. u.	cm-1	a. u.	cm-1	a. u.	cm-1
	3997.62	0.99868	3997.62	0.99673	3997.62	0.99973
	3995.69	0.99868	3995.69	0.99673	3995.69	0.99973
	3993.76	0.99868	3993.76	0.99673	3993.76	0.99973
	3991.83	0.99868	3991.83	0.99673	3991.83	0.99973
	3989.9	0.99868	3989.9	0.99673	3989.9	0.99973
	3987.97	0.9985	3987.97	0.99661	3987.97	0.9997
	3986.05	0.99828	3986.05	0.99647	3986.05	0.9997
	3984.12	0.99806	3984.12	0.99635	3984.12	0.99972
	3982.19	0.99784	3982.19	0.99631	3982.19	0.99979
	3980.26	0.99765	3980.26	0.99639	3980.26	0.99988
	3978.33	0.99741	3978.33	0.9966	3978.33	1
	3976.4	0.99711	3976.4	0.99692	3976.4	1.00011
	3974.47	0.99674	3974.47	0.99727	3974.47	1.00014
	3972.55	0.99636	3972.55	0.99762	3972.55	1.00011
	3970.62	0.99601	3970.62	0.99792	3970.62	1.00004
	3968.69	0.99572	3968.69	0.99817	3968.69	0.99995
	3966.76	0.9955	3966.76	0.99834	3966.76	0.99987
	3964.83	0.99531	3964.83	0.99842	3964.83	0.99983
	3962.9	0.99509	3962.9	0.99843	3962.9	0.99984
	3960.98	0.9948	3960.98	0.99838	3960.98	0.99986
	3959.05	0.99444	3959.05	0.99833	3959.05	0.9999
	3957.12	0.99405	3957.12	0.99834	3957.12	0.99995
	3955.19	0.99371	3955.19	0.99846	3955.19	1.00003
	3953.26	0.99344	3953.26	0.99871	3953.26	1.00012
	3951.33	0.99326	3951.33	0.99907	3951.33	1.00023
	3949.41	0.99308	3949.41	0.99945	3949.41	1.0003
	3947.48	0.99281	3947.48	0.99974	3947.48	1.00028
	3945.55	0.9924	3945.55	0.99987	3945.55	1.00015
	3943.62	0.99192	3943.62	0.99984	3943.62	0.99994
	3941.69	0.99141	3941.69	0.9997	3941.69	0.99973
	3939.76	0.99099	3939.76	0.99952	3939.76	0.99958
	3937.83	0.99072	3937.83	0.9994	3937.83	0.99955
	3935.91	0.99061	3935.91	0.99941	3935.91	0.99966
	3933.98	0.99056	3933.98	0.99951	3933.98	0.99986
	3932.05	0.99043	3932.05	0.99964	3932.05	1.00006
	3930.12	0.99016	3930.12	0.99975	3930.12	1.00018
	3928.19	0.98981	3928.19	0.99982	3928.19	1.00023
	3926.26	0.98946	3926.26	0.99988	3926.26	1.00025
	3924.34	0.98917	3924.34	0.99995	3924.34	1.00024
	3922.41	0.98898	3922.41	1	3922.41	1.0002
	3920.48	0.98884	3920.48	1.00003	3920.48	1.00014
	3918.55	0.98864	3918.55	1	3918.55	1.00003
	3916.62	0.98827	3916.62	0.99985	3916.62	0.99983
	3914.69	0.98776	3914.69	0.99964	3914.69	0.99957
	3912.77	0.98726	3912.77	0.9995	3912.77	0.99939
	3910.84	0.98693	3910.84	0.99959	3910.84	0.99941
	3908.91	0.98681	3908.91	0.99996	3908.91	0.99968
	3906.98	0.98685	3906.98	1.00055	3906.98	1.00014
	3905.05	0.98691	3905.05	1.00119	3905.05	1.00063
	3903.12	0.98683	3903.12	1.00166	3903.12	1.00098
	3901.19	0.98649	3901.19	1.00179	3901.19	1.00104
	3899.27	0.9859	3899.27	1.00153	3899.27	1.00077
	3897.34	0.98521	3897.34	1.00099	3897.34	1.00029
	3895.41	0.98459	3895.41	1.00036	3895.41	0.99978
	3893.48	0.98415	3893.48	0.99984	3893.48	0.99941
	3891.55	0.98395	3891.55	0.99955	3891.55	0.99928
	3889.62	0.98396	3889.62	0.99955	3889.62	0.99941
	3887.7	0.98408	3887.7	0.9998	3887.7	0.99971
	3885.77	0.98418	3885.77	1.00021	3885.77	1.00008
	3883.84	0.98415	3883.84	1.00067	3883.84	1.00038
	3881.91	0.98399	3881.91	1.0011	3881.91	1.00055
	3879.98	0.98371	3879.98	1.00143	3879.98	1.00056
	3878.05	0.98338	3878.05	1.00163	3878.05	1.00043
	3876.13	0.98309	3876.13	1.0017	3876.13	1.00025
	3874.2	0.98287	3874.2	1.00164	3874.2	1.00009
	3872.27	0.9827	3872.27	1.00144	3872.27	0.99998
	3870.34	0.98249	3870.34	1.00111	3870.34	0.99992
	3868.41	0.98221	3868.41	1.00071	3868.41	0.9999
	3866.48	0.98191	3866.48	1.00033	3866.48	0.99989
	3864.55	0.98165	3864.55	1.00009	3864.55	0.99988
	3862.63	0.98148	3862.63	1.00009	3862.63	0.9999
	3860.7	0.98142	3860.7	1.00037	3860.7	0.99998
	3858.77	0.9814	3858.77	1.00089	3858.77	1.00012
	3856.84	0.98133	3856.84	1.00149	3856.84	1.00024
	3854.91	0.98107	3854.91	1.00201	3854.91	1.0003
	3852.98	0.98062	3852.98	1.00231	3852.98	1.00022
	3851.06	0.98015	3851.06	1.00237	3851.06	1.00003
	3849.13	0.97981	3849.13	1.00223	3849.13	0.9998
	3847.2	0.97968	3847.2	1.00196	3847.2	0.99964
	3845.27	0.97971	3845.27	1.00165	3845.27	0.9996
	3843.34	0.97981	3843.34	1.00131	3843.34	0.9997
	3841.41	0.97982	3841.41	1.00097	3841.41	0.99986
	3839.49	0.97965	3839.49	1.00062	3839.49	1
	3837.56	0.97931	3837.56	1.00031	3837.56	1.00008
	3835.63	0.97892	3835.63	1.00009	3835.63	1.00009
	3833.7	0.97862	3833.7	1.00001	3833.7	1.00005
	3831.77	0.97846	3831.77	1.00005	3831.77	0.99999
	3829.84	0.97842	3829.84	1.00016	3829.84	0.99995
	3827.91	0.97843	3827.91	1.00025	3827.91	0.99992
	3825.99	0.97839	3825.99	1.00023	3825.99	0.9999
	3824.06	0.97821	3824.06	1.00003	3824.06	0.99988
	3822.13	0.97785	3822.13	0.99966	3822.13	0.99986
	3820.2	0.97736	3820.2	0.99915	3820.2	0.99983
	3818.27	0.97686	3818.27	0.99858	3818.27	0.99978
	3816.34	0.97642	3816.34	0.99808	3816.34	0.99973
	3814.42	0.9761	3814.42	0.99773	3814.42	0.99972
	3812.49	0.97592	3812.49	0.9976	3812.49	0.99978
	3810.56	0.97582	3810.56	0.99768	3810.56	0.99989
	3808.63	0.97572	3808.63	0.9979	3808.63	1.00002
	3806.7	0.97556	3806.7	0.99813	3806.7	1.00012
	3804.77	0.97535	3804.77	0.99823	3804.77	1.00016
	3802.85	0.97512	3802.85	0.99805	3802.85	1.00011
	3800.92	0.97488	3800.92	0.99751	3800.92	0.99999
	3798.99	0.97463	3798.99	0.99661	3798.99	0.99984
	3797.06	0.97438	3797.06	0.99542	3797.06	0.99969
	3795.13	0.97408	3795.13	0.99413	3795.13	0.99959
	3793.2	0.97375	3793.2	0.99293	3793.2	0.99956
	3791.27	0.97346	3791.27	0.99202	3791.27	0.99962
	3789.35	0.97324	3789.35	0.99157	3789.35	0.99978
	3787.42	0.97313	3787.42	0.99161	3787.42	1
	3785.49	0.97305	3785.49	0.9921	3785.49	1.0002
	3783.56	0.97296	3783.56	0.99289	3783.56	1.00031
	3781.63	0.97282	3781.63	0.99382	3781.63	1.00029
	3779.7	0.97259	3779.7	0.99476	3779.7	1.00016
	3777.78	0.97229	3777.78	0.99559	3777.78	0.99997
	3775.85	0.97199	3775.85	0.99627	3775.85	0.99979
	3773.92	0.97173	3773.92	0.99681	3773.92	0.99972
	3771.99	0.97154	3771.99	0.99723	3771.99	0.99976
	3770.06	0.97138	3770.06	0.99754	3770.06	0.99989
	3768.13	0.97124	3768.13	0.99778	3768.13	1.00007
	3766.21	0.97107	3766.21	0.99798	3766.21	1.00028
	3764.28	0.97087	3764.28	0.99817	3764.28	1.00046
	3762.35	0.97066	3762.35	0.99838	3762.35	1.00061
	3760.42	0.97045	3760.42	0.99864	3760.42	1.00071
	3758.49	0.97023	3758.49	0.99893	3758.49	1.00075
	3756.56	0.97005	3756.56	0.99921	3756.56	1.0007
	3754.63	0.96992	3754.63	0.99948	3754.63	1.00062
	3752.71	0.96977	3752.71	0.99971	3752.71	1.00054
	3750.78	0.9695	3750.78	0.99988	3750.78	1.00048
	3748.85	0.96909	3748.85	0.99995	3748.85	1.00046
	3746.92	0.96862	3746.92	0.99996	3746.92	1.00052
	3744.99	0.96817	3744.99	1.00002	3744.99	1.0007
	3743.06	0.96781	3743.06	1.00015	3743.06	1.001
	3741.14	0.96762	3741.14	1.00039	3741.14	1.00135
	3739.21	0.9676	3739.21	1.00074	3739.21	1.00171
	3737.28	0.96758	3737.28	1.00114	3737.28	1.00196
	3735.35	0.96739	3735.35	1.00142	3735.35	1.00197
	3733.42	0.96698	3733.42	1.00147	3733.42	1.00169
	3731.49	0.96647	3731.49	1.0013	3731.49	1.00124
	3729.57	0.96597	3729.57	1.001	3729.57	1.00076
	3727.64	0.96555	3727.64	1.00062	3727.64	1.00038
	3725.71	0.96526	3725.71	1.0002	3725.71	1.00014
	3723.78	0.96507	3723.78	0.99977	3723.78	1.00004
	3721.85	0.96492	3721.85	0.99938	3721.85	1.00006
	3719.92	0.96473	3719.92	0.99905	3719.92	1.00016
	3717.99	0.96447	3717.99	0.99885	3717.99	1.00031
	3716.07	0.96413	3716.07	0.9988	3716.07	1.0005
	3714.14	0.96375	3714.14	0.99893	3714.14	1.00067
	3712.21	0.96333	3712.21	0.99916	3712.21	1.00077
	3710.28	0.9629	3710.28	0.99938	3710.28	1.00073
	3708.35	0.96245	3708.35	0.99949	3708.35	1.00053
	3706.42	0.962	3706.42	0.99943	3706.42	1.00023
	3704.5	0.96151	3704.5	0.99921	3704.5	0.9999
	3702.57	0.96096	3702.57	0.99885	3702.57	0.99962
	3700.64	0.96034	3700.64	0.9984	3700.64	0.99942
	3698.71	0.95969	3698.71	0.99796	3698.71	0.99934
	3696.78	0.95905	3696.78	0.99763	3696.78	0.99939
	3694.85	0.9584	3694.85	0.99747	3694.85	0.99953
	3692.93	0.95767	3692.93	0.99749	3692.93	0.99969
	3691	0.95679	3691	0.99764	3691	0.99979
	3689.07	0.95569	3689.07	0.99785	3689.07	0.99972
	3687.14	0.95444	3687.14	0.99808	3687.14	0.99949
	3685.21	0.95311	3685.21	0.99829	3685.21	0.99912
	3683.28	0.95177	3683.28	0.99844	3683.28	0.99868
	3681.35	0.95048	3681.35	0.99851	3681.35	0.99822
	3679.43	0.94922	3679.43	0.99844	3679.43	0.99779
	3677.5	0.94791	3677.5	0.99816	3677.5	0.99739
	3675.57	0.94645	3675.57	0.99763	3675.57	0.99699
	3673.64	0.94479	3673.64	0.99684	3673.64	0.99655
	3671.71	0.94295	3671.71	0.99586	3671.71	0.99606
	3669.78	0.94096	3669.78	0.99478	3669.78	0.99551
	3667.86	0.93888	3667.86	0.99367	3667.86	0.99486
	3665.93	0.93678	3665.93	0.99258	3665.93	0.99408
	3664	0.93472	3664	0.9915	3664	0.99316
	3662.07	0.93268	3662.07	0.9904	3662.07	0.99208
	3660.14	0.93065	3660.14	0.98922	3660.14	0.9909
	3658.21	0.92861	3658.21	0.98795	3658.21	0.98971
	3656.29	0.92655	3656.29	0.98658	3656.29	0.98862
	3654.36	0.92445	3654.36	0.98511	3654.36	0.98768
	3652.43	0.92231	3652.43	0.98354	3652.43	0.9869
	3650.5	0.92011	3650.5	0.98184	3650.5	0.9862
	3648.57	0.91783	3648.57	0.98003	3648.57	0.98549
	3646.64	0.91545	3646.64	0.97813	3646.64	0.98466
	3644.71	0.91298	3644.71	0.97619	3644.71	0.98369
	3642.79	0.91046	3642.79	0.97433	3642.79	0.98261
	3640.86	0.90794	3640.86	0.97264	3640.86	0.9815
	3638.93	0.90546	3638.93	0.97116	3638.93	0.98043
	3637	0.90304	3637	0.96984	3637	0.97944
	3635.07	0.90064	3635.07	0.96858	3635.07	0.97852
	3633.14	0.89818	3633.14	0.96725	3633.14	0.97766
	3631.22	0.89561	3631.22	0.96575	3631.22	0.97682
	3629.29	0.89291	3629.29	0.96404	3629.29	0.976
	3627.36	0.89009	3627.36	0.96217	3627.36	0.97525
	3625.43	0.88726	3625.43	0.96025	3625.43	0.97462
	3623.5	0.8845	3623.5	0.95844	3623.5	0.97419
	3621.57	0.88186	3621.57	0.95682	3621.57	0.97393
	3619.65	0.87934	3619.65	0.95542	3619.65	0.97377
	3617.72	0.87689	3617.72	0.95418	3617.72	0.97361
	3615.79	0.87443	3615.79	0.95302	3615.79	0.97334
	3613.86	0.87187	3613.86	0.95182	3613.86	0.97286
	3611.93	0.86917	3611.93	0.95051	3611.93	0.97215
	3610	0.86637	3610	0.94907	3610	0.97127
	3608.07	0.86354	3608.07	0.9475	3608.07	0.97033
	3606.15	0.86077	3606.15	0.94583	3606.15	0.96944
	3604.22	0.85811	3604.22	0.94412	3604.22	0.96869
	3602.29	0.85558	3602.29	0.94244	3602.29	0.96815
	3600.36	0.85314	3600.36	0.94079	3600.36	0.9678
	3598.43	0.85075	3598.43	0.93924	3598.43	0.96759
	3596.5	0.84837	3596.5	0.93784	3596.5	0.96749
	3594.58	0.84599	3594.58	0.93661	3594.58	0.96739
	3592.65	0.84357	3592.65	0.93549	3592.65	0.96719
	3590.72	0.84111	3590.72	0.93444	3590.72	0.9668
	3588.79	0.83856	3588.79	0.93336	3588.79	0.96618
	3586.86	0.83586	3586.86	0.93216	3586.86	0.96528
	3584.93	0.83299	3584.93	0.93078	3584.93	0.96417
	3583.01	0.82997	3583.01	0.92926	3583.01	0.96299
	3581.08	0.82684	3581.08	0.92768	3581.08	0.96187
	3579.15	0.82365	3579.15	0.92613	3579.15	0.96092
	3577.22	0.82051	3577.22	0.92471	3577.22	0.96022
	3575.29	0.81748	3575.29	0.92351	3575.29	0.95979
	3573.36	0.81456	3573.36	0.92252	3573.36	0.95954
	3571.43	0.81171	3571.43	0.92169	3571.43	0.95933
	3569.51	0.80884	3569.51	0.92089	3569.51	0.95903
	3567.58	0.80587	3567.58	0.91998	3567.58	0.95846
	3565.65	0.80273	3565.65	0.91885	3565.65	0.95753
	3563.72	0.7995	3563.72	0.91749	3563.72	0.95627
	3561.79	0.79633	3561.79	0.91597	3561.79	0.95482
	3559.86	0.79336	3559.86	0.9144	3559.86	0.95337
	3557.94	0.7907	3557.94	0.91285	3557.94	0.95208
	3556.01	0.7884	3556.01	0.91138	3556.01	0.95107
	3554.08	0.78644	3554.08	0.90997	3554.08	0.95038
	3552.15	0.78469	3552.15	0.90857	3552.15	0.9499
	3550.22	0.7831	3550.22	0.90712	3550.22	0.94953
	3548.29	0.78165	3548.29	0.90564	3548.29	0.94913
	3546.37	0.78036	3546.37	0.90416	3546.37	0.9486
	3544.44	0.77922	3544.44	0.9027	3544.44	0.94786
	3542.51	0.77826	3542.51	0.90128	3542.51	0.9469
	3540.58	0.7775	3540.58	0.89995	3540.58	0.9458
	3538.65	0.77692	3538.65	0.89873	3538.65	0.94466
	3536.72	0.77648	3536.72	0.8976	3536.72	0.94357
	3534.79	0.77614	3534.79	0.89651	3534.79	0.94261
	3532.87	0.7759	3532.87	0.89543	3532.87	0.94184
	3530.94	0.77575	3530.94	0.89433	3530.94	0.94123
	3529.01	0.77562	3529.01	0.89318	3529.01	0.94075
	3527.08	0.77549	3527.08	0.89195	3527.08	0.94032
	3525.15	0.77529	3525.15	0.89066	3525.15	0.93986
	3523.22	0.77497	3523.22	0.88934	3523.22	0.93932
	3521.3	0.77451	3521.3	0.88801	3521.3	0.93864
	3519.37	0.77393	3519.37	0.88674	3519.37	0.93784
	3517.44	0.77325	3517.44	0.88557	3517.44	0.93695
	3515.51	0.77254	3515.51	0.88451	3515.51	0.936
	3513.58	0.77182	3513.58	0.88356	3513.58	0.93504
	3511.65	0.7711	3511.65	0.8827	3511.65	0.93411
	3509.73	0.77037	3509.73	0.88189	3509.73	0.93324
	3507.8	0.76959	3507.8	0.8811	3507.8	0.93243
	3505.87	0.76873	3505.87	0.88031	3505.87	0.9317
	3503.94	0.76776	3503.94	0.87953	3503.94	0.93104
	3502.01	0.76666	3502.01	0.87874	3502.01	0.93041
	3500.08	0.76549	3500.08	0.87795	3500.08	0.92976
	3498.15	0.7643	3498.15	0.87719	3498.15	0.92903
	3496.23	0.76317	3496.23	0.87648	3496.23	0.92818
	3494.3	0.7621	3494.3	0.8758	3494.3	0.92719
	3492.37	0.76109	3492.37	0.87516	3492.37	0.92609
	3490.44	0.76012	3490.44	0.87455	3490.44	0.92491
	3488.51	0.75914	3488.51	0.87392	3488.51	0.92372
	3486.58	0.75815	3486.58	0.87322	3486.58	0.92254
	3484.66	0.75717	3484.66	0.87243	3484.66	0.92139
	3482.73	0.75624	3482.73	0.87153	3482.73	0.92031
	3480.8	0.75538	3480.8	0.87053	3480.8	0.91928
	3478.87	0.75459	3478.87	0.86944	3478.87	0.91831
	3476.94	0.75385	3476.94	0.8683	3476.94	0.91739
	3475.01	0.75314	3475.01	0.86712	3475.01	0.91651
	3473.09	0.75244	3473.09	0.86594	3473.09	0.91562
	3471.16	0.75177	3471.16	0.86474	3471.16	0.91467
	3469.23	0.75117	3469.23	0.86353	3469.23	0.91362
	3467.3	0.75066	3467.3	0.86232	3467.3	0.91247
	3465.37	0.75024	3465.37	0.86109	3465.37	0.91126
	3463.44	0.74986	3463.44	0.85985	3463.44	0.91002
	3461.51	0.7495	3461.51	0.8586	3461.51	0.90883
	3459.59	0.7491	3459.59	0.85736	3459.59	0.90772
	3457.66	0.74867	3457.66	0.85617	3457.66	0.90672
	3455.73	0.74824	3455.73	0.85503	3455.73	0.90583
	3453.8	0.74786	3453.8	0.85396	3453.8	0.90502
	3451.87	0.74758	3451.87	0.85296	3451.87	0.90427
	3449.94	0.7474	3449.94	0.85203	3449.94	0.90353
	3448.02	0.7473	3448.02	0.85116	3448.02	0.90276
	3446.09	0.74723	3446.09	0.85034	3446.09	0.90192
	3444.16	0.74717	3444.16	0.84961	3444.16	0.90099
	3442.23	0.74708	3442.23	0.84897	3442.23	0.90001
	3440.3	0.747	3440.3	0.84846	3440.3	0.899
	3438.37	0.74697	3438.37	0.84807	3438.37	0.89805
	3436.45	0.74702	3436.45	0.84778	3436.45	0.8972
	3434.52	0.74716	3434.52	0.84752	3434.52	0.89647
	3432.59	0.74739	3432.59	0.84714	3432.59	0.89587
	3430.66	0.74767	3430.66	0.84649	3430.66	0.89537
	3428.73	0.74795	3428.73	0.84549	3428.73	0.89494
	3426.8	0.74824	3426.8	0.84417	3426.8	0.89453
	3424.87	0.74854	3424.87	0.84275	3424.87	0.8941
	3422.95	0.74887	3422.95	0.84154	3422.95	0.89361
	3421.02	0.74927	3421.02	0.84082	3421.02	0.89304
	3419.09	0.74975	3419.09	0.84077	3419.09	0.8924
	3417.16	0.75029	3417.16	0.84131	3417.16	0.89171
	3415.23	0.75087	3415.23	0.84218	3415.23	0.89104
	3413.3	0.75145	3413.3	0.84306	3413.3	0.89046
	3411.38	0.75203	3411.38	0.84367	3411.38	0.89001
	3409.45	0.75263	3409.45	0.84386	3409.45	0.88971
	3407.52	0.75328	3407.52	0.84359	3407.52	0.88957
	3405.59	0.75399	3405.59	0.84291	3405.59	0.88952
	3403.66	0.75477	3403.66	0.8419	3403.66	0.88953
	3401.73	0.75559	3401.73	0.84058	3401.73	0.88953
	3399.81	0.75641	3399.81	0.83894	3399.81	0.88947
	3397.88	0.75719	3397.88	0.83693	3397.88	0.88931
	3395.95	0.75793	3395.95	0.83453	3395.95	0.88905
	3394.02	0.75866	3394.02	0.83175	3394.02	0.88873
	3392.09	0.75939	3392.09	0.82865	3392.09	0.88838
	3390.16	0.76015	3390.16	0.82528	3390.16	0.88808
	3388.23	0.76097	3388.23	0.82171	3388.23	0.88789
	3386.31	0.76181	3386.31	0.81789	3386.31	0.88785
	3384.38	0.76267	3384.38	0.81363	3384.38	0.88795
	3382.45	0.76353	3382.45	0.80862	3382.45	0.88818
	3380.52	0.76442	3380.52	0.80242	3380.52	0.8885
	3378.59	0.76536	3378.59	0.79456	3378.59	0.88885
	3376.66	0.76639	3376.66	0.78443	3376.66	0.88923
	3374.74	0.76754	3374.74	0.77102	3374.74	0.88961
	3372.81	0.7688	3372.81	0.75232	3372.81	0.88999
	3370.88	0.77014	3370.88	0.72492	3370.88	0.89038
	3368.95	0.77153	3368.95	0.68426	3368.95	0.89079
	3367.02	0.77295	3367.02	0.62605	3367.02	0.8912
	3365.09	0.77438	3365.09	0.54877	3365.09	0.89165
	3363.17	0.77585	3363.17	0.4564	3363.17	0.89216
	3361.24	0.77736	3361.24	0.3598	3361.24	0.89277
	3359.31	0.77896	3359.31	0.27525	3359.31	0.89351
	3357.38	0.78064	3357.38	0.22001	3357.38	0.89437
	3355.45	0.7824	3355.45	0.20644	3355.45	0.89533
	3353.52	0.78424	3353.52	0.23746	3353.52	0.89634
	3351.59	0.78616	3351.59	0.30532	3351.59	0.89734
	3349.67	0.7882	3349.67	0.39442	3349.67	0.89829
	3347.74	0.79037	3347.74	0.48702	3347.74	0.89915
	3345.81	0.79268	3345.81	0.56899	3345.81	0.89994
	3343.88	0.79514	3343.88	0.63309	3343.88	0.90068
	3341.95	0.7977	3341.95	0.67886	3341.95	0.9014
	3340.02	0.80032	3340.02	0.71017	3340.02	0.90214
	3338.1	0.80291	3338.1	0.73209	3338.1	0.90293
	3336.17	0.80543	3336.17	0.74858	3336.17	0.90378
	3334.24	0.80788	3334.24	0.76172	3334.24	0.9047
	3332.31	0.81024	3332.31	0.77208	3332.31	0.90569
	3330.38	0.81253	3330.38	0.77967	3330.38	0.90671
	3328.45	0.81474	3328.45	0.78448	3328.45	0.90774
	3326.53	0.81687	3326.53	0.78666	3326.53	0.90871
	3324.6	0.81887	3324.6	0.78647	3324.6	0.90961
	3322.67	0.82072	3322.67	0.78415	3322.67	0.9104
	3320.74	0.82242	3320.74	0.77984	3320.74	0.91111
	3318.81	0.82401	3318.81	0.77354	3318.81	0.91178
	3316.88	0.82554	3316.88	0.76508	3316.88	0.91245
	3314.95	0.82702	3314.95	0.75419	3314.95	0.91314
	3313.03	0.82846	3313.03	0.74045	3313.03	0.91389
	3311.1	0.82985	3311.1	0.72333	3311.1	0.9147
	3309.17	0.83113	3309.17	0.70214	3309.17	0.91556
	3307.24	0.83227	3307.24	0.67602	3307.24	0.91646
	3305.31	0.83327	3305.31	0.6439	3305.31	0.91737
	3303.38	0.8342	3303.38	0.60471	3303.38	0.91825
	3301.46	0.83508	3301.46	0.55768	3301.46	0.91906
	3299.53	0.83598	3299.53	0.5028	3299.53	0.91978
	3297.6	0.8369	3297.6	0.44132	3297.6	0.92039
	3295.67	0.83782	3295.67	0.37595	3295.67	0.92091
	3293.74	0.83871	3293.74	0.31069	3293.74	0.92137
	3291.81	0.83952	3291.81	0.25021	3291.81	0.92182
	3289.89	0.84028	3289.89	0.199	3289.89	0.9223
	3287.96	0.84102	3287.96	0.16048	3287.96	0.92286
	3286.03	0.84179	3286.03	0.13651	3286.03	0.92351
	3284.1	0.8426	3284.1	0.12728	3284.1	0.92424
	3282.17	0.84344	3282.17	0.13159	3282.17	0.92501
	3280.24	0.84427	3280.24	0.14738	3280.24	0.92577
	3278.31	0.84502	3278.31	0.17209	3278.31	0.92647
	3276.39	0.84568	3276.39	0.2031	3276.39	0.92708
	3274.46	0.84625	3274.46	0.23789	3274.46	0.92758
	3272.53	0.84677	3272.53	0.27424	3272.53	0.928
	3270.6	0.8473	3270.6	0.31033	3270.6	0.92835
	3268.67	0.84787	3268.67	0.34487	3268.67	0.92866
	3266.74	0.84847	3266.74	0.37707	3266.74	0.92899
	3264.82	0.84907	3264.82	0.4066	3264.82	0.92936
	3262.89	0.84962	3262.89	0.43345	3262.89	0.9298
	3260.96	0.85012	3260.96	0.45774	3260.96	0.93031
	3259.03	0.85058	3259.03	0.47968	3259.03	0.93089
	3257.1	0.85105	3257.1	0.49945	3257.1	0.9315
	3255.17	0.85159	3255.17	0.51725	3255.17	0.9321
	3253.25	0.85221	3253.25	0.53322	3253.25	0.93266
	3251.32	0.85291	3251.32	0.54756	3251.32	0.93313
	3249.39	0.85364	3249.39	0.56042	3249.39	0.9335
	3247.46	0.85437	3247.46	0.57196	3247.46	0.93379
	3245.53	0.85506	3245.53	0.58235	3245.53	0.93401
	3243.6	0.85573	3243.6	0.59171	3243.6	0.93421
	3241.67	0.85641	3241.67	0.60012	3241.67	0.93444
	3239.75	0.85714	3239.75	0.60766	3239.75	0.93473
	3237.82	0.85792	3237.82	0.61435	3237.82	0.93511
	3235.89	0.85874	3235.89	0.62022	3235.89	0.93558
	3233.96	0.85956	3233.96	0.62527	3233.96	0.93611
	3232.03	0.86033	3232.03	0.62952	3232.03	0.93666
	3230.1	0.86103	3230.1	0.63301	3230.1	0.93718
	3228.18	0.86167	3228.18	0.63579	3228.18	0.93764
	3226.25	0.86231	3226.25	0.63793	3226.25	0.93802
	3224.32	0.86295	3224.32	0.6395	3224.32	0.9383
	3222.39	0.86361	3222.39	0.64056	3222.39	0.93851
	3220.46	0.86427	3220.46	0.64118	3220.46	0.93867
	3218.53	0.86487	3218.53	0.64143	3218.53	0.93881
	3216.61	0.86538	3216.61	0.64137	3216.61	0.93897
	3214.68	0.86579	3214.68	0.64112	3214.68	0.93917
	3212.75	0.86611	3212.75	0.64079	3212.75	0.93945
	3210.82	0.86634	3210.82	0.64052	3210.82	0.93979
	3208.89	0.86646	3208.89	0.6404	3208.89	0.94017
	3206.96	0.86642	3206.96	0.64051	3206.96	0.94056
	3205.03	0.86614	3205.03	0.64081	3205.03	0.94091
	3203.11	0.86559	3203.11	0.64125	3203.11	0.94119
	3201.18	0.86484	3201.18	0.64169	3201.18	0.94139
	3199.25	0.86406	3199.25	0.64199	3199.25	0.94154
	3197.32	0.86352	3197.32	0.64202	3197.32	0.94169
	3195.39	0.86348	3195.39	0.64169	3195.39	0.94187
	3193.46	0.86407	3193.46	0.64094	3193.46	0.94215
	3191.54	0.86527	3191.54	0.63978	3191.54	0.94255
	3189.61	0.86691	3189.61	0.63826	3189.61	0.94307
	3187.68	0.86875	3187.68	0.63648	3187.68	0.9437
	3185.75	0.87057	3185.75	0.63456	3185.75	0.94442
	3183.82	0.87223	3183.82	0.63265	3183.82	0.94516
	3181.89	0.87371	3181.89	0.63086	3181.89	0.94589
	3179.97	0.87505	3179.97	0.6293	3179.97	0.94655
	3178.04	0.87626	3178.04	0.62799	3178.04	0.94712
	3176.11	0.87736	3176.11	0.62692	3176.11	0.94758
	3174.18	0.87833	3174.18	0.626	3174.18	0.94795
	3172.25	0.87913	3172.25	0.62513	3172.25	0.94827
	3170.32	0.87978	3170.32	0.6242	3170.32	0.94857
	3168.39	0.88031	3168.39	0.62312	3168.39	0.94892
	3166.47	0.88081	3166.47	0.62182	3166.47	0.94933
	3164.54	0.88135	3164.54	0.62025	3164.54	0.94982
	3162.61	0.88196	3162.61	0.61842	3162.61	0.95039
	3160.68	0.88262	3160.68	0.61636	3160.68	0.95102
	3158.75	0.88329	3158.75	0.61414	3158.75	0.95167
	3156.82	0.8839	3156.82	0.61185	3156.82	0.95232
	3154.9	0.88443	3154.9	0.6096	3154.9	0.95292
	3152.97	0.88487	3152.97	0.6075	3152.97	0.95344
	3151.04	0.88526	3151.04	0.60567	3151.04	0.95389
	3149.11	0.88563	3149.11	0.60417	3149.11	0.95426
	3147.18	0.886	3147.18	0.60308	3147.18	0.95458
	3145.25	0.88633	3145.25	0.60246	3145.25	0.9549
	3143.33	0.88657	3143.33	0.60234	3143.33	0.95525
	3141.4	0.88668	3141.4	0.60277	3141.4	0.95565
	3139.47	0.88664	3139.47	0.60375	3139.47	0.95611
	3137.54	0.88651	3137.54	0.60526	3137.54	0.9566
	3135.61	0.88633	3135.61	0.6072	3135.61	0.95711
	3133.68	0.88618	3133.68	0.60945	3133.68	0.95758
	3131.75	0.88607	3131.75	0.61185	3131.75	0.95799
	3129.83	0.886	3129.83	0.61424	3129.83	0.95832
	3127.9	0.88588	3127.9	0.61647	3127.9	0.95855
	3125.97	0.88566	3125.97	0.61842	3125.97	0.9587
	3124.04	0.88528	3124.04	0.61999	3124.04	0.95879
	3122.11	0.88473	3122.11	0.62112	3122.11	0.95885
	3120.18	0.88406	3120.18	0.62176	3120.18	0.95893
	3118.26	0.88334	3118.26	0.62192	3118.26	0.95906
	3116.33	0.88263	3116.33	0.62162	3116.33	0.95928
	3114.4	0.88202	3114.4	0.62091	3114.4	0.95958
	3112.47	0.88155	3112.47	0.61982	3112.47	0.95996
	3110.54	0.88125	3110.54	0.61843	3110.54	0.96039
	3108.61	0.88114	3108.61	0.61676	3108.61	0.96084
	3106.69	0.88118	3106.69	0.61487	3106.69	0.96125
	3104.76	0.88135	3104.76	0.61279	3104.76	0.9616
	3102.83	0.88158	3102.83	0.61055	3102.83	0.96187
	3100.9	0.88182	3100.9	0.60819	3100.9	0.96205
	3098.97	0.88203	3098.97	0.60574	3098.97	0.96215
	3097.04	0.88215	3097.04	0.60325	3097.04	0.96222
	3095.11	0.88217	3095.11	0.60074	3095.11	0.96228
	3093.19	0.8821	3093.19	0.59827	3093.19	0.96236
	3091.26	0.88193	3091.26	0.59585	3091.26	0.96249
	3089.33	0.88166	3089.33	0.59354	3089.33	0.96267
	3087.4	0.88128	3087.4	0.59136	3087.4	0.96286
	3085.47	0.88072	3085.47	0.58933	3085.47	0.96303
	3083.54	0.8799	3083.54	0.58748	3083.54	0.9631
	3081.62	0.87875	3081.62	0.58584	3081.62	0.96304
	3079.69	0.87725	3079.69	0.58442	3079.69	0.96281
	3077.76	0.87544	3077.76	0.58318	3077.76	0.96242
	3075.83	0.87339	3075.83	0.582	3075.83	0.9619
	3073.9	0.87115	3073.9	0.58067	3073.9	0.9613
	3071.97	0.86869	3071.97	0.57896	3071.97	0.96066
	3070.05	0.8659	3070.05	0.57669	3070.05	0.96004
	3068.12	0.86278	3068.12	0.57382	3068.12	0.95944
	3066.19	0.85951	3066.19	0.57056	3066.19	0.9589
	3064.26	0.85651	3064.26	0.5673	3064.26	0.95845
	3062.33	0.85438	3062.33	0.56455	3062.33	0.95813
	3060.4	0.85367	3060.4	0.56272	3060.4	0.95796
	3058.47	0.8546	3058.47	0.56202	3058.47	0.95794
	3056.55	0.85691	3056.55	0.56234	3056.55	0.95803
	3054.62	0.85993	3054.62	0.56333	3054.62	0.95816
	3052.69	0.86286	3052.69	0.5645	3052.69	0.95825
	3050.76	0.86508	3050.76	0.56537	3050.76	0.95823
	3048.83	0.86636	3048.83	0.56561	3048.83	0.9581
	3046.9	0.86691	3046.9	0.56504	3046.9	0.95788
	3044.98	0.8672	3044.98	0.56366	3044.98	0.95761
	3043.05	0.86768	3043.05	0.56157	3043.05	0.95736
	3041.12	0.86851	3041.12	0.55892	3041.12	0.95713
	3039.19	0.8695	3039.19	0.55588	3039.19	0.95688
	3037.26	0.87023	3037.26	0.55261	3037.26	0.95657
	3035.33	0.8703	3035.33	0.54927	3035.33	0.95614
	3033.41	0.8696	3033.41	0.54594	3033.41	0.95561
	3031.48	0.86845	3031.48	0.54264	3031.48	0.95507
	3029.55	0.8675	3029.55	0.53924	3029.55	0.95467
	3027.62	0.86746	3027.62	0.53546	3027.62	0.95458
	3025.69	0.86876	3025.69	0.531	3025.69	0.95494
	3023.76	0.8714	3023.76	0.52563	3023.76	0.95578
	3021.83	0.87495	3021.83	0.51937	3021.83	0.95706
	3019.91	0.87874	3019.91	0.51261	3019.91	0.95864
	3017.98	0.88216	3017.98	0.50597	3017.98	0.96036
	3016.05	0.88486	3016.05	0.5002	3016.05	0.96204
	3014.12	0.88675	3014.12	0.49589	3014.12	0.96357
	3012.19	0.88795	3012.19	0.49328	3012.19	0.96487
	3010.26	0.88864	3010.26	0.4922	3010.26	0.96591
	3008.34	0.88898	3008.34	0.49221	3008.34	0.96667
	3006.41	0.88907	3006.41	0.49276	3006.41	0.9672
	3004.48	0.88901	3004.48	0.49338	3004.48	0.96755
	3002.55	0.88893	3002.55	0.49382	3002.55	0.96778
	3000.62	0.88896	3000.62	0.49405	3000.62	0.96796
	2998.69	0.88921	2998.69	0.49418	2998.69	0.96817
	2996.77	0.88973	2996.77	0.49439	2996.77	0.96844
	2994.84	0.89048	2994.84	0.49486	2994.84	0.96878
	2992.91	0.89129	2992.91	0.49571	2992.91	0.96918
	2990.98	0.89201	2990.98	0.49702	2990.98	0.9696
	2989.05	0.89253	2989.05	0.4988	2989.05	0.97
	2987.12	0.89281	2987.12	0.50105	2987.12	0.97034
	2985.19	0.89294	2985.19	0.50371	2985.19	0.9706
	2983.27	0.89302	2983.27	0.50671	2983.27	0.97074
	2981.34	0.89312	2981.34	0.50995	2981.34	0.97074
	2979.41	0.89327	2979.41	0.51327	2979.41	0.9706
	2977.48	0.89341	2977.48	0.51648	2977.48	0.97031
	2975.55	0.89347	2975.55	0.51933	2975.55	0.96988
	2973.62	0.89338	2973.62	0.52158	2973.62	0.96933
	2971.7	0.89316	2971.7	0.52297	2971.7	0.96869
	2969.77	0.89285	2969.77	0.52335	2969.77	0.96803
	2967.84	0.89253	2967.84	0.52263	2967.84	0.96737
	2965.91	0.89224	2965.91	0.52086	2965.91	0.96677
	2963.98	0.89201	2963.98	0.51821	2963.98	0.96625
	2962.05	0.8918	2962.05	0.51492	2962.05	0.96585
	2960.13	0.89158	2960.13	0.51129	2960.13	0.96557
	2958.2	0.89136	2958.2	0.50764	2958.2	0.96545
	2956.27	0.89116	2956.27	0.50422	2956.27	0.96547
	2954.34	0.89106	2954.34	0.50127	2954.34	0.96562
	2952.41	0.89111	2952.41	0.49891	2952.41	0.96587
	2950.48	0.8913	2950.48	0.49724	2950.48	0.96618
	2948.55	0.89156	2948.55	0.49627	2948.55	0.9665
	2946.63	0.89176	2946.63	0.49601	2946.63	0.96678
	2944.7	0.89176	2944.7	0.49643	2944.7	0.96695
	2942.77	0.89147	2942.77	0.49747	2942.77	0.96698
	2940.84	0.89085	2940.84	0.49907	2940.84	0.9668
	2938.91	0.88995	2938.91	0.50113	2938.91	0.96637
	2936.98	0.88884	2936.98	0.50354	2936.98	0.96564
	2935.06	0.88759	2935.06	0.50619	2935.06	0.96461
	2933.13	0.88621	2933.13	0.50893	2933.13	0.96325
	2931.2	0.88474	2931.2	0.51163	2931.2	0.96158
	2929.27	0.88319	2929.27	0.51418	2929.27	0.95961
	2927.34	0.88164	2927.34	0.51651	2927.34	0.95741
	2925.41	0.88022	2925.41	0.5186	2925.41	0.95511
	2923.49	0.87916	2923.49	0.5205	2923.49	0.95295
	2921.56	0.87866	2921.56	0.5223	2921.56	0.9513
	2919.63	0.87886	2919.63	0.52408	2919.63	0.95052
	2917.7	0.87976	2917.7	0.52585	2917.7	0.95085
	2915.77	0.88122	2915.77	0.52757	2915.77	0.95232
	2913.84	0.88299	2913.84	0.5291	2913.84	0.95465
	2911.91	0.88478	2911.91	0.53026	2911.91	0.95738
	2909.99	0.88641	2909.99	0.53092	2909.99	0.95998
	2908.06	0.88777	2908.06	0.53105	2908.06	0.96207
	2906.13	0.88889	2906.13	0.53069	2906.13	0.96351
	2904.2	0.88983	2904.2	0.52997	2904.2	0.96435
	2902.27	0.89064	2902.27	0.52901	2902.27	0.96478
	2900.34	0.89136	2900.34	0.52792	2900.34	0.96501
	2898.42	0.89199	2898.42	0.52677	2898.42	0.9652
	2896.49	0.89254	2896.49	0.52561	2896.49	0.96542
	2894.56	0.89305	2894.56	0.52447	2894.56	0.96569
	2892.63	0.89356	2892.63	0.52342	2892.63	0.96598
	2890.7	0.89411	2890.7	0.52255	2890.7	0.96629
	2888.77	0.89468	2888.77	0.52195	2888.77	0.96661
	2886.85	0.89517	2886.85	0.52174	2886.85	0.96694
	2884.92	0.8955	2884.92	0.522	2884.92	0.96728
	2882.99	0.89559	2882.99	0.52281	2882.99	0.96761
	2881.06	0.89542	2881.06	0.52421	2881.06	0.96792
	2879.13	0.89503	2879.13	0.5262	2879.13	0.9682
	2877.2	0.89447	2877.2	0.52876	2877.2	0.96844
	2875.28	0.89381	2875.28	0.53186	2875.28	0.96866
	2873.35	0.89301	2873.35	0.53543	2873.35	0.96886
	2871.42	0.89203	2871.42	0.53938	2871.42	0.96905
	2869.49	0.89076	2869.49	0.5436	2869.49	0.96924
	2867.56	0.88911	2867.56	0.54799	2867.56	0.96939
	2865.63	0.88704	2865.63	0.55241	2865.63	0.96947
	2863.7	0.88455	2863.7	0.55677	2863.7	0.96939
	2861.78	0.8817	2861.78	0.56094	2861.78	0.96901
	2859.85	0.87857	2859.85	0.56486	2859.85	0.96818
	2857.92	0.87528	2857.92	0.56849	2857.92	0.96688
	2855.99	0.87197	2855.99	0.57183	2855.99	0.96526
	2854.06	0.86885	2854.06	0.57491	2854.06	0.96366
	2852.13	0.86608	2852.13	0.57776	2852.13	0.96254
	2850.21	0.86383	2850.21	0.58035	2850.21	0.96232
	2848.28	0.86217	2848.28	0.5826	2848.28	0.9632
	2846.35	0.86103	2846.35	0.58436	2846.35	0.96503
	2844.42	0.86024	2844.42	0.58547	2844.42	0.9674
	2842.49	0.85956	2842.49	0.58578	2842.49	0.96981
	2840.56	0.85873	2840.56	0.58528	2840.56	0.9719
	2838.64	0.85756	2838.64	0.58405	2838.64	0.97349
	2836.71	0.85596	2836.71	0.58224	2836.71	0.97461
	2834.78	0.85393	2834.78	0.58007	2834.78	0.97539
	2832.85	0.85155	2832.85	0.57768	2832.85	0.97599
	2830.92	0.84888	2830.92	0.57515	2830.92	0.97646
	2828.99	0.84592	2828.99	0.57243	2828.99	0.97685
	2827.06	0.84257	2827.06	0.56935	2827.06	0.97713
	2825.14	0.83863	2825.14	0.5657	2825.14	0.97732
	2823.21	0.83386	2823.21	0.56127	2823.21	0.97739
	2821.28	0.82816	2821.28	0.55599	2821.28	0.97735
	2819.35	0.82171	2819.35	0.54993	2819.35	0.97722
	2817.42	0.81501	2817.42	0.54337	2817.42	0.97701
	2815.49	0.8089	2815.49	0.53671	2815.49	0.97678
	2813.57	0.80429	2813.57	0.5304	2813.57	0.9766
	2811.64	0.80196	2811.64	0.52486	2811.64	0.97654
	2809.71	0.80229	2809.71	0.52038	2809.71	0.97665
	2807.78	0.80517	2807.78	0.51707	2807.78	0.97696
	2805.85	0.81002	2805.85	0.51491	2805.85	0.97742
	2803.92	0.81597	2803.92	0.51371	2803.92	0.97799
	2802	0.82212	2802	0.51323	2802	0.97858
	2800.07	0.82768	2800.07	0.51319	2800.07	0.97913
	2798.14	0.83212	2798.14	0.51338	2798.14	0.9796
	2796.21	0.83522	2796.21	0.51368	2796.21	0.97996
	2794.28	0.83705	2794.28	0.51409	2794.28	0.98024
	2792.35	0.83794	2792.35	0.51471	2792.35	0.98046
	2790.42	0.83841	2790.42	0.51565	2790.42	0.98066
	2788.5	0.8391	2788.5	0.51704	2788.5	0.98087
	2786.57	0.84055	2786.57	0.51893	2786.57	0.98112
	2784.64	0.84311	2784.64	0.52125	2784.64	0.98143
	2782.71	0.84684	2782.71	0.52387	2782.71	0.98179
	2780.78	0.85144	2780.78	0.52658	2780.78	0.9822
	2778.85	0.8564	2778.85	0.52918	2778.85	0.98262
	2776.93	0.86115	2776.93	0.53148	2776.93	0.98303
	2775	0.86523	2775	0.53336	2775	0.9834
	2773.07	0.86836	2773.07	0.53475	2773.07	0.98373
	2771.14	0.87048	2771.14	0.53564	2771.14	0.98401
	2769.21	0.87172	2769.21	0.53602	2769.21	0.98425
	2767.28	0.87225	2767.28	0.53593	2767.28	0.98446
	2765.36	0.87229	2765.36	0.53542	2765.36	0.98467
	2763.43	0.87202	2763.43	0.53453	2763.43	0.98487
	2761.5	0.87157	2761.5	0.5333	2761.5	0.98506
	2759.57	0.87101	2759.57	0.53179	2759.57	0.98523
	2757.64	0.87038	2757.64	0.53	2757.64	0.98537
	2755.71	0.86965	2755.71	0.52795	2755.71	0.98544
	2753.78	0.86874	2753.78	0.52565	2753.78	0.98545
	2751.86	0.86755	2751.86	0.5231	2751.86	0.98538
	2749.93	0.86591	2749.93	0.52032	2749.93	0.98525
	2748	0.8637	2748	0.51729	2748	0.98508
	2746.07	0.86078	2746.07	0.51402	2746.07	0.98489
	2744.14	0.85708	2744.14	0.51053	2744.14	0.98468
	2742.21	0.85257	2742.21	0.50682	2742.21	0.98446
	2740.29	0.84726	2740.29	0.50294	2740.29	0.98421
	2738.36	0.84121	2738.36	0.49899	2738.36	0.9839
	2736.43	0.8345	2736.43	0.49505	2736.43	0.98353
	2734.5	0.82729	2734.5	0.49125	2734.5	0.98309
	2732.57	0.81984	2732.57	0.48769	2732.57	0.98258
	2730.64	0.81251	2730.64	0.48445	2730.64	0.98202
	2728.72	0.80581	2728.72	0.48154	2728.72	0.98146
	2726.79	0.80028	2726.79	0.47895	2726.79	0.98095
	2724.86	0.79645	2724.86	0.47665	2724.86	0.98053
	2722.93	0.79468	2722.93	0.47462	2722.93	0.98026
	2721	0.7951	2721	0.47287	2721	0.98018
	2719.07	0.79757	2719.07	0.47143	2719.07	0.98032
	2717.14	0.80174	2717.14	0.47034	2717.14	0.98066
	2715.22	0.80718	2715.22	0.4696	2715.22	0.98116
	2713.29	0.81351	2713.29	0.46922	2713.29	0.98178
	2711.36	0.82049	2711.36	0.46912	2711.36	0.98247
	2709.43	0.82796	2709.43	0.46925	2709.43	0.98318
	2707.5	0.83578	2707.5	0.46958	2707.5	0.98389
	2705.57	0.84366	2705.57	0.47011	2705.57	0.98457
	2703.65	0.85115	2703.65	0.47086	2703.65	0.98522
	2701.72	0.85773	2701.72	0.47185	2701.72	0.98581
	2699.79	0.86294	2699.79	0.47305	2699.79	0.98632
	2697.86	0.86657	2697.86	0.47436	2697.86	0.98676
	2695.93	0.86869	2695.93	0.47562	2695.93	0.98712
	2694	0.86967	2694	0.47662	2694	0.98742
	2692.08	0.86999	2692.08	0.47719	2692.08	0.98767
	2690.15	0.87015	2690.15	0.47717	2690.15	0.98791
	2688.22	0.87055	2688.22	0.47648	2688.22	0.98812
	2686.29	0.87147	2686.29	0.47509	2686.29	0.98833
	2684.36	0.87306	2684.36	0.47297	2684.36	0.98855
	2682.43	0.87532	2682.43	0.47009	2682.43	0.98877
	2680.5	0.87816	2680.5	0.46643	2680.5	0.989
	2678.58	0.88137	2678.58	0.46196	2678.58	0.98924
	2676.65	0.88466	2676.65	0.45669	2676.65	0.98949
	2674.72	0.88776	2674.72	0.45072	2674.72	0.98976
	2672.79	0.89045	2672.79	0.44425	2672.79	0.99004
	2670.86	0.89263	2670.86	0.43759	2670.86	0.99033
	2668.93	0.89431	2668.93	0.43106	2668.93	0.99064
	2667.01	0.89561	2667.01	0.42502	2667.01	0.99093
	2665.08	0.89667	2665.08	0.41977	2665.08	0.9912
	2663.15	0.89762	2663.15	0.41553	2663.15	0.99144
	2661.22	0.89853	2661.22	0.41243	2661.22	0.99163
	2659.29	0.89939	2659.29	0.41053	2659.29	0.99178
	2657.36	0.90017	2657.36	0.40982	2657.36	0.99189
	2655.44	0.90081	2655.44	0.41024	2655.44	0.99198
	2653.51	0.90132	2653.51	0.4117	2653.51	0.99205
	2651.58	0.90175	2651.58	0.41406	2651.58	0.99214
	2649.65	0.90215	2649.65	0.41714	2649.65	0.99224
	2647.72	0.90259	2647.72	0.42073	2647.72	0.99237
	2645.79	0.90308	2645.79	0.42461	2645.79	0.99253
	2643.86	0.90359	2643.86	0.42855	2643.86	0.99273
	2641.94	0.90404	2641.94	0.43231	2641.94	0.99294
	2640.01	0.90439	2640.01	0.43573	2640.01	0.99315
	2638.08	0.9046	2638.08	0.43864	2638.08	0.99334
	2636.15	0.90472	2636.15	0.44093	2636.15	0.99347
	2634.22	0.90483	2634.22	0.44254	2634.22	0.99355
	2632.29	0.90498	2632.29	0.44346	2632.29	0.99357
	2630.37	0.90518	2630.37	0.44375	2630.37	0.99354
	2628.44	0.90539	2628.44	0.44354	2628.44	0.99349
	2626.51	0.90551	2626.51	0.443	2626.51	0.99345
	2624.58	0.90547	2624.58	0.44229	2624.58	0.99345
	2622.65	0.90522	2622.65	0.44149	2622.65	0.99349
	2620.72	0.9048	2620.72	0.44054	2620.72	0.99355
	2618.8	0.90426	2618.8	0.43927	2618.8	0.99363
	2616.87	0.90367	2616.87	0.43745	2616.87	0.9937
	2614.94	0.9031	2614.94	0.43489	2614.94	0.99373
	2613.01	0.90253	2613.01	0.43153	2613.01	0.99373
	2611.08	0.90197	2611.08	0.42752	2611.08	0.99369
	2609.15	0.90139	2609.15	0.42318	2609.15	0.99362
	2607.22	0.90083	2607.22	0.41897	2607.22	0.99352
	2605.3	0.90034	2605.3	0.41534	2605.3	0.99343
	2603.37	0.9	2603.37	0.41264	2603.37	0.99336
	2601.44	0.89983	2601.44	0.41104	2601.44	0.99331
	2599.51	0.89979	2599.51	0.41051	2599.51	0.99331
	2597.58	0.89982	2597.58	0.41082	2597.58	0.99336
	2595.65	0.89983	2595.65	0.41158	2595.65	0.99344
	2593.73	0.89978	2593.73	0.4124	2593.73	0.99353
	2591.8	0.89971	2591.8	0.41289	2591.8	0.99363
	2589.87	0.89973	2589.87	0.41279	2589.87	0.99371
	2587.94	0.89993	2587.94	0.41204	2587.94	0.99377
	2586.01	0.90035	2586.01	0.4107	2586.01	0.9938
	2584.08	0.90095	2584.08	0.409	2584.08	0.99379
	2582.16	0.9016	2582.16	0.40723	2582.16	0.99376
	2580.23	0.90215	2580.23	0.40567	2580.23	0.99371
	2578.3	0.9025	2578.3	0.40454	2578.3	0.99365
	2576.37	0.90264	2576.37	0.40398	2576.37	0.99361
	2574.44	0.90268	2574.44	0.40406	2574.44	0.9936
	2572.51	0.90275	2572.51	0.40476	2572.51	0.99364
	2570.58	0.90295	2570.58	0.40603	2570.58	0.99373
	2568.66	0.90332	2568.66	0.40776	2568.66	0.99385
	2566.73	0.90383	2566.73	0.40988	2566.73	0.99398
	2564.8	0.90438	2564.8	0.41229	2564.8	0.9941
	2562.87	0.9049	2562.87	0.41488	2562.87	0.99419
	2560.94	0.90534	2560.94	0.41758	2560.94	0.99422
	2559.01	0.90574	2559.01	0.42032	2559.01	0.99422
	2557.09	0.90613	2557.09	0.42306	2557.09	0.9942
	2555.16	0.90654	2555.16	0.42577	2555.16	0.99418
	2553.23	0.90696	2553.23	0.42845	2553.23	0.9942
	2551.3	0.90734	2551.3	0.43114	2551.3	0.99427
	2549.37	0.90763	2549.37	0.43386	2549.37	0.9944
	2547.44	0.90779	2547.44	0.43667	2547.44	0.99458
	2545.52	0.90786	2545.52	0.43961	2545.52	0.99479
	2543.59	0.90788	2543.59	0.44274	2543.59	0.995
	2541.66	0.90793	2541.66	0.44611	2541.66	0.99518
	2539.73	0.90802	2539.73	0.44974	2539.73	0.99531
	2537.8	0.90813	2537.8	0.45365	2537.8	0.99538
	2535.87	0.9082	2535.87	0.45779	2535.87	0.9954
	2533.94	0.90816	2533.94	0.46209	2533.94	0.99537
	2532.02	0.90797	2532.02	0.46643	2532.02	0.99532
	2530.09	0.90766	2530.09	0.47068	2530.09	0.99529
	2528.16	0.90728	2528.16	0.47471	2528.16	0.99529
	2526.23	0.90691	2526.23	0.47838	2526.23	0.99533
	2524.3	0.9066	2524.3	0.48161	2524.3	0.99542
	2522.37	0.90636	2522.37	0.48432	2522.37	0.99555
	2520.45	0.9062	2520.45	0.48654	2520.45	0.99571
	2518.52	0.90609	2518.52	0.48833	2518.52	0.99585
	2516.59	0.90605	2516.59	0.48986	2516.59	0.99597
	2514.66	0.9061	2514.66	0.49132	2514.66	0.99604
	2512.73	0.90627	2512.73	0.49293	2512.73	0.99607
	2510.8	0.90659	2510.8	0.49487	2510.8	0.99605
	2508.88	0.90703	2508.88	0.49725	2508.88	0.996
	2506.95	0.90754	2506.95	0.50009	2506.95	0.99597
	2505.02	0.90805	2505.02	0.50334	2505.02	0.99597
	2503.09	0.90849	2503.09	0.50689	2503.09	0.99602
	2501.16	0.90884	2501.16	0.51066	2501.16	0.99614
	2499.23	0.90914	2499.23	0.51457	2499.23	0.9963
	2497.3	0.90944	2497.3	0.5186	2497.3	0.99649
	2495.38	0.90978	2495.38	0.52273	2495.38	0.99668
	2493.45	0.91015	2493.45	0.52697	2493.45	0.99682
	2491.52	0.91051	2491.52	0.53129	2491.52	0.9969
	2489.59	0.91077	2489.59	0.53564	2489.59	0.9969
	2487.66	0.9109	2487.66	0.53994	2487.66	0.99683
	2485.73	0.9109	2485.73	0.54409	2485.73	0.99672
	2483.81	0.91079	2483.81	0.54795	2483.81	0.99659
	2481.88	0.91065	2481.88	0.55139	2481.88	0.99648
	2479.95	0.91052	2479.95	0.5543	2479.95	0.99643
	2478.02	0.9104	2478.02	0.55659	2478.02	0.99644
	2476.09	0.91029	2476.09	0.5582	2476.09	0.99652
	2474.16	0.91016	2474.16	0.55918	2474.16	0.99664
	2472.24	0.91002	2472.24	0.55962	2472.24	0.99677
	2470.31	0.90991	2470.31	0.55971	2470.31	0.99689
	2468.38	0.90988	2468.38	0.55967	2468.38	0.99698
	2466.45	0.90997	2466.45	0.55976	2466.45	0.997
	2464.52	0.91018	2464.52	0.56017	2464.52	0.99698
	2462.59	0.91045	2462.59	0.56107	2462.59	0.9969
	2460.66	0.9107	2460.66	0.56256	2460.66	0.99681
	2458.74	0.91085	2458.74	0.56467	2458.74	0.99673
	2456.81	0.91085	2456.81	0.56738	2456.81	0.99668
	2454.88	0.91072	2454.88	0.57063	2454.88	0.99669
	2452.95	0.91051	2452.95	0.57431	2452.95	0.99676
	2451.02	0.9103	2451.02	0.57832	2451.02	0.99688
	2449.09	0.91013	2449.09	0.58253	2449.09	0.99702
	2447.17	0.90998	2447.17	0.58681	2447.17	0.99715
	2445.24	0.90981	2445.24	0.5911	2445.24	0.99724
	2443.31	0.90956	2443.31	0.59535	2443.31	0.99726
	2441.38	0.90918	2441.38	0.59954	2441.38	0.99721
	2439.45	0.90866	2439.45	0.60369	2439.45	0.99711
	2437.52	0.90803	2437.52	0.6078	2437.52	0.99697
	2435.6	0.90736	2435.6	0.61189	2435.6	0.99682
	2433.67	0.9067	2433.67	0.61594	2433.67	0.9967
	2431.74	0.9061	2431.74	0.61997	2431.74	0.99662
	2429.81	0.90558	2429.81	0.62398	2429.81	0.99661
	2427.88	0.90519	2427.88	0.62797	2427.88	0.99666
	2425.95	0.90493	2425.95	0.63195	2425.95	0.99677
	2424.02	0.90487	2424.02	0.63591	2424.02	0.9969
	2422.1	0.90502	2422.1	0.63983	2422.1	0.99703
	2420.17	0.9054	2420.17	0.64364	2420.17	0.99714
	2418.24	0.90597	2418.24	0.64731	2418.24	0.9972
	2416.31	0.90666	2416.31	0.6508	2416.31	0.99721
	2414.38	0.90738	2414.38	0.6541	2414.38	0.99717
	2412.45	0.90807	2412.45	0.65727	2412.45	0.99711
	2410.53	0.90869	2410.53	0.66037	2410.53	0.99705
	2408.6	0.90924	2408.6	0.66353	2408.6	0.99704
	2406.67	0.90977	2406.67	0.66681	2406.67	0.99709
	2404.74	0.91027	2404.74	0.67028	2404.74	0.99721
	2402.81	0.91075	2402.81	0.67396	2402.81	0.99737
	2400.88	0.91114	2400.88	0.67777	2400.88	0.99756
	2398.96	0.91141	2398.96	0.68164	2398.96	0.99774
	2397.03	0.9115	2397.03	0.68545	2397.03	0.99787
	2395.1	0.91141	2395.1	0.68909	2395.1	0.99794
	2393.17	0.91119	2393.17	0.69252	2393.17	0.99794
	2391.24	0.91089	2391.24	0.69571	2391.24	0.99787
	2389.31	0.91054	2389.31	0.69872	2389.31	0.99776
	2387.38	0.91017	2387.38	0.70163	2387.38	0.99761
	2385.46	0.90975	2385.46	0.70454	2385.46	0.99743
	2383.53	0.90927	2383.53	0.70753	2383.53	0.99722
	2381.6	0.90875	2381.6	0.71064	2381.6	0.99698
	2379.67	0.90824	2379.67	0.71387	2379.67	0.99671
	2377.74	0.90784	2377.74	0.71719	2377.74	0.99642
	2375.81	0.90763	2375.81	0.72057	2375.81	0.99614
	2373.89	0.90766	2373.89	0.72396	2373.89	0.99587
	2371.96	0.9079	2371.96	0.72732	2371.96	0.99563
	2370.03	0.90825	2370.03	0.73063	2370.03	0.99543
	2368.1	0.9086	2368.1	0.73382	2368.1	0.99526
	2366.17	0.90885	2366.17	0.73686	2366.17	0.99511
	2364.24	0.90898	2364.24	0.73971	2364.24	0.99497
	2362.32	0.90901	2362.32	0.74235	2362.32	0.99485
	2360.39	0.90903	2360.39	0.74482	2360.39	0.99479
	2358.46	0.90911	2358.46	0.74718	2358.46	0.99485
	2356.53	0.90928	2356.53	0.74953	2356.53	0.99502
	2354.6	0.90948	2354.6	0.75193	2354.6	0.99531
	2352.67	0.90963	2352.67	0.75446	2352.67	0.99563
	2350.74	0.90962	2350.74	0.75712	2350.74	0.99591
	2348.82	0.90938	2348.82	0.75989	2348.82	0.99605
	2346.89	0.90895	2346.89	0.7627	2346.89	0.99603
	2344.96	0.90842	2344.96	0.76552	2344.96	0.99587
	2343.03	0.90793	2343.03	0.76829	2343.03	0.99566
	2341.1	0.90756	2341.1	0.77097	2341.1	0.99546
	2339.17	0.9073	2339.17	0.77351	2339.17	0.99532
	2337.25	0.90714	2337.25	0.77585	2337.25	0.99525
	2335.32	0.90703	2335.32	0.77798	2335.32	0.99523
	2333.39	0.90697	2333.39	0.77991	2333.39	0.99524
	2331.46	0.90701	2331.46	0.78166	2331.46	0.99528
	2329.53	0.90719	2329.53	0.7833	2329.53	0.99534
	2327.6	0.90754	2327.6	0.78492	2327.6	0.99543
	2325.68	0.90803	2325.68	0.78657	2325.68	0.99554
	2323.75	0.90857	2323.75	0.78833	2323.75	0.99567
	2321.82	0.90911	2321.82	0.79022	2321.82	0.9958
	2319.89	0.9096	2319.89	0.79226	2319.89	0.99594
	2317.96	0.91006	2317.96	0.79444	2317.96	0.99608
	2316.03	0.91055	2316.03	0.79671	2316.03	0.99625
	2314.1	0.91111	2314.1	0.79903	2314.1	0.99644
	2312.18	0.91176	2312.18	0.80136	2312.18	0.99666
	2310.25	0.91244	2310.25	0.80365	2310.25	0.99689
	2308.32	0.91307	2308.32	0.80588	2308.32	0.99712
	2306.39	0.91357	2306.39	0.80805	2306.39	0.99734
	2304.46	0.91391	2304.46	0.81017	2304.46	0.99755
	2302.53	0.91411	2302.53	0.81225	2302.53	0.99773
	2300.61	0.91424	2300.61	0.8143	2300.61	0.99787
	2298.68	0.91434	2298.68	0.81637	2298.68	0.99797
	2296.75	0.91443	2296.75	0.81847	2296.75	0.99803
	2294.82	0.91449	2294.82	0.82063	2294.82	0.99805
	2292.89	0.91447	2292.89	0.82286	2292.89	0.99803
	2290.96	0.91435	2290.96	0.82515	2290.96	0.99798
	2289.04	0.91413	2289.04	0.82748	2289.04	0.99792
	2287.11	0.91388	2287.11	0.82982	2287.11	0.99788
	2285.18	0.91366	2285.18	0.83215	2285.18	0.99785
	2283.25	0.91355	2283.25	0.83445	2283.25	0.99785
	2281.32	0.91356	2281.32	0.83672	2281.32	0.99788
	2279.39	0.91368	2279.39	0.83894	2279.39	0.99794
	2277.46	0.91386	2277.46	0.84108	2277.46	0.99801
	2275.54	0.91407	2275.54	0.84312	2275.54	0.9981
	2273.61	0.91427	2273.61	0.84502	2273.61	0.99819
	2271.68	0.91447	2271.68	0.84676	2271.68	0.99827
	2269.75	0.9147	2269.75	0.84833	2269.75	0.99833
	2267.82	0.91496	2267.82	0.84975	2267.82	0.99836
	2265.89	0.91523	2265.89	0.85106	2265.89	0.99837
	2263.97	0.91549	2263.97	0.85232	2263.97	0.99837
	2262.04	0.9157	2262.04	0.85362	2262.04	0.99837
	2260.11	0.91583	2260.11	0.855	2260.11	0.99838
	2258.18	0.91588	2258.18	0.85649	2258.18	0.9984
	2256.25	0.9159	2256.25	0.85806	2256.25	0.99845
	2254.32	0.91594	2254.32	0.85966	2254.32	0.99852
	2252.4	0.91602	2252.4	0.8612	2252.4	0.9986
	2250.47	0.91615	2250.47	0.86261	2250.47	0.99868
	2248.54	0.91629	2248.54	0.86384	2248.54	0.99875
	2246.61	0.91639	2246.61	0.86489	2246.61	0.99879
	2244.68	0.91642	2244.68	0.86581	2244.68	0.99879
	2242.75	0.91637	2242.75	0.86666	2242.75	0.99876
	2240.82	0.91626	2240.82	0.86753	2240.82	0.99871
	2238.9	0.91613	2238.9	0.86848	2238.9	0.99863
	2236.97	0.916	2236.97	0.86959	2236.97	0.99857
	2235.04	0.91589	2235.04	0.87091	2235.04	0.99854
	2233.11	0.91578	2233.11	0.87244	2233.11	0.99855
	2231.18	0.91566	2231.18	0.87419	2231.18	0.99859
	2229.25	0.91553	2229.25	0.87611	2229.25	0.99867
	2227.33	0.91541	2227.33	0.87817	2227.33	0.99876
	2225.4	0.91536	2225.4	0.88027	2225.4	0.99884
	2223.47	0.91539	2223.47	0.88235	2223.47	0.9989
	2221.54	0.91552	2221.54	0.88434	2221.54	0.99893
	2219.61	0.91572	2219.61	0.88617	2219.61	0.9989
	2217.68	0.91592	2217.68	0.88782	2217.68	0.99884
	2215.76	0.91607	2215.76	0.88926	2215.76	0.99875
	2213.83	0.91615	2213.83	0.8905	2213.83	0.99867
	2211.9	0.91617	2211.9	0.89155	2211.9	0.99861
	2209.97	0.91616	2209.97	0.89244	2209.97	0.9986
	2208.04	0.91617	2208.04	0.89316	2208.04	0.99864
	2206.11	0.91622	2206.11	0.89371	2206.11	0.99872
	2204.18	0.9163	2204.18	0.89409	2204.18	0.99883
	2202.26	0.91638	2202.26	0.89429	2202.26	0.99894
	2200.33	0.91643	2200.33	0.89432	2200.33	0.99901
	2198.4	0.91644	2198.4	0.89422	2198.4	0.99904
	2196.47	0.91643	2196.47	0.89407	2196.47	0.999
	2194.54	0.91643	2194.54	0.89397	2194.54	0.99891
	2192.61	0.91645	2192.61	0.89405	2192.61	0.99876
	2190.69	0.91649	2190.69	0.89442	2190.69	0.9986
	2188.76	0.91654	2188.76	0.89518	2188.76	0.99845
	2186.83	0.91656	2186.83	0.8964	2186.83	0.99835
	2184.9	0.91654	2184.9	0.89806	2184.9	0.99831
	2182.97	0.91648	2182.97	0.90013	2182.97	0.99836
	2181.04	0.91641	2181.04	0.90251	2181.04	0.99847
	2179.12	0.91637	2179.12	0.90508	2179.12	0.99861
	2177.19	0.91637	2177.19	0.90771	2177.19	0.99876
	2175.26	0.91642	2175.26	0.91027	2175.26	0.99886
	2173.33	0.91648	2173.33	0.91268	2173.33	0.99889
	2171.4	0.91653	2171.4	0.91485	2171.4	0.99884
	2169.47	0.91653	2169.47	0.91676	2169.47	0.99872
	2167.54	0.91649	2167.54	0.91837	2167.54	0.99856
	2165.62	0.91642	2165.62	0.91972	2165.62	0.9984
	2163.69	0.91635	2163.69	0.92083	2163.69	0.99828
	2161.76	0.9163	2161.76	0.92179	2161.76	0.99822
	2159.83	0.91625	2159.83	0.92268	2159.83	0.99824
	2157.9	0.9162	2157.9	0.92357	2157.9	0.99833
	2155.97	0.91612	2155.97	0.92453	2155.97	0.99846
	2154.05	0.91603	2154.05	0.92556	2154.05	0.9986
	2152.12	0.91594	2152.12	0.92667	2152.12	0.99871
	2150.19	0.91587	2150.19	0.92781	2150.19	0.99876
	2148.26	0.91586	2148.26	0.92891	2148.26	0.99873
	2146.33	0.91589	2146.33	0.92994	2146.33	0.99863
	2144.4	0.91596	2144.4	0.93084	2144.4	0.99847
	2142.48	0.91602	2142.48	0.93158	2142.48	0.99828
	2140.55	0.91604	2140.55	0.93217	2140.55	0.99811
	2138.62	0.91603	2138.62	0.93261	2138.62	0.998
	2136.69	0.916	2136.69	0.93291	2136.69	0.99796
	2134.76	0.91597	2134.76	0.93308	2134.76	0.998
	2132.83	0.91598	2132.83	0.93316	2132.83	0.99812
	2130.9	0.91601	2130.9	0.93314	2130.9	0.99826
	2128.98	0.91606	2128.98	0.93305	2128.98	0.99841
	2127.05	0.9161	2127.05	0.93292	2127.05	0.9985
	2125.12	0.9161	2125.12	0.9328	2125.12	0.99852
	2123.19	0.91609	2123.19	0.93276	2123.19	0.99844
	2121.26	0.91608	2121.26	0.93287	2121.26	0.9983
	2119.33	0.91609	2119.33	0.9332	2119.33	0.99811
	2117.41	0.91616	2117.41	0.93378	2117.41	0.99793
	2115.48	0.91628	2115.48	0.93462	2115.48	0.99779
	2113.55	0.9164	2113.55	0.9357	2113.55	0.99772
	2111.62	0.91651	2111.62	0.93691	2111.62	0.99776
	2109.69	0.91657	2109.69	0.93816	2109.69	0.99788
	2107.76	0.91657	2107.76	0.93934	2107.76	0.99806
	2105.84	0.91656	2105.84	0.94036	2105.84	0.99825
	2103.91	0.91655	2103.91	0.9412	2103.91	0.99842
	2101.98	0.91658	2101.98	0.94187	2101.98	0.99851
	2100.05	0.91665	2100.05	0.94242	2100.05	0.9985
	2098.12	0.91673	2098.12	0.94294	2098.12	0.9984
	2096.19	0.91678	2096.19	0.94346	2096.19	0.99822
	2094.26	0.91678	2094.26	0.94398	2094.26	0.99801
	2092.34	0.91675	2092.34	0.94448	2092.34	0.99781
	2090.41	0.9167	2090.41	0.94489	2090.41	0.99767
	2088.48	0.91669	2088.48	0.94519	2088.48	0.99762
	2086.55	0.91674	2086.55	0.94535	2086.55	0.99768
	2084.62	0.91683	2084.62	0.94541	2084.62	0.99783
	2082.69	0.91693	2082.69	0.94539	2082.69	0.99803
	2080.77	0.91699	2080.77	0.94532	2080.77	0.99823
	2078.84	0.91696	2078.84	0.9452	2078.84	0.99836
	2076.91	0.91684	2076.91	0.94502	2076.91	0.9984
	2074.98	0.91664	2074.98	0.94477	2074.98	0.99831
	2073.05	0.9164	2073.05	0.94448	2073.05	0.99812
	2071.12	0.91614	2071.12	0.94421	2071.12	0.99786
	2069.2	0.91585	2069.2	0.94403	2069.2	0.99759
	2067.27	0.91554	2067.27	0.944	2067.27	0.99735
	2065.34	0.9152	2065.34	0.94412	2065.34	0.9972
	2063.41	0.91482	2063.41	0.9443	2063.41	0.99715
	2061.48	0.91443	2061.48	0.94438	2061.48	0.99721
	2059.55	0.91408	2059.55	0.94416	2059.55	0.99734
	2057.62	0.9138	2057.62	0.94346	2057.62	0.99751
	2055.7	0.91358	2055.7	0.9422	2055.7	0.99765
	2053.77	0.9134	2053.77	0.94045	2053.77	0.99773
	2051.84	0.91322	2051.84	0.93843	2051.84	0.99771
	2049.91	0.91301	2049.91	0.93645	2049.91	0.99758
	2047.98	0.91275	2047.98	0.93486	2047.98	0.99736
	2046.05	0.91245	2046.05	0.93392	2046.05	0.99709
	2044.13	0.91215	2044.13	0.93373	2044.13	0.99682
	2042.2	0.91188	2042.2	0.93419	2042.2	0.99663
	2040.27	0.91166	2040.27	0.93512	2040.27	0.99654
	2038.34	0.91149	2038.34	0.93625	2038.34	0.99659
	2036.41	0.91137	2036.41	0.93742	2036.41	0.99675
	2034.48	0.91129	2034.48	0.93852	2034.48	0.997
	2032.56	0.91126	2032.56	0.93957	2032.56	0.99727
	2030.63	0.91129	2030.63	0.94062	2030.63	0.99749
	2028.7	0.9114	2028.7	0.94174	2028.7	0.99762
	2026.77	0.91159	2026.77	0.94295	2026.77	0.99764
	2024.84	0.91184	2024.84	0.94425	2024.84	0.99753
	2022.91	0.9121	2022.91	0.94561	2022.91	0.99735
	2020.98	0.91232	2020.98	0.94702	2020.98	0.99714
	2019.06	0.91248	2019.06	0.94847	2019.06	0.99698
	2017.13	0.9126	2017.13	0.94997	2017.13	0.9969
	2015.2	0.91272	2015.2	0.95152	2015.2	0.99693
	2013.27	0.91288	2013.27	0.95312	2013.27	0.99709
	2011.34	0.91312	2011.34	0.95476	2011.34	0.99736
	2009.41	0.91343	2009.41	0.95639	2009.41	0.99767
	2007.49	0.91375	2007.49	0.95793	2007.49	0.99796
	2005.56	0.91405	2005.56	0.95931	2005.56	0.99817
	2003.63	0.9143	2003.63	0.96048	2003.63	0.99824
	2001.7	0.91448	2001.7	0.96139	2001.7	0.99817
	1999.77	0.91462	1999.77	0.96203	1999.77	0.99799
	1997.84	0.91472	1997.84	0.96243	1997.84	0.99777
	1995.92	0.9148	1995.92	0.96262	1995.92	0.99756
	1993.99	0.91483	1993.99	0.96262	1993.99	0.99744
	1992.06	0.91478	1992.06	0.9625	1992.06	0.99742
	1990.13	0.91463	1990.13	0.96231	1990.13	0.99752
	1988.2	0.9144	1988.2	0.96213	1988.2	0.99771
	1986.27	0.91418	1986.27	0.96207	1986.27	0.99796
	1984.34	0.91403	1984.34	0.96216	1984.34	0.99822
	1982.42	0.91402	1982.42	0.96245	1982.42	0.99842
	1980.49	0.91418	1980.49	0.96289	1980.49	0.99852
	1978.56	0.91447	1978.56	0.96346	1978.56	0.99848
	1976.63	0.91485	1976.63	0.96409	1976.63	0.99831
	1974.7	0.91524	1974.7	0.96472	1974.7	0.99804
	1972.77	0.91558	1972.77	0.96534	1972.77	0.99776
	1970.85	0.91585	1970.85	0.96594	1970.85	0.99752
	1968.92	0.91604	1968.92	0.96653	1968.92	0.9974
	1966.99	0.91614	1966.99	0.96713	1966.99	0.9974
	1965.06	0.91617	1965.06	0.96777	1965.06	0.99753
	1963.13	0.91613	1963.13	0.96848	1963.13	0.99775
	1961.2	0.91605	1961.2	0.96927	1961.2	0.99799
	1959.28	0.91591	1959.28	0.97013	1959.28	0.99819
	1957.35	0.91574	1957.35	0.97099	1957.35	0.99827
	1955.42	0.91552	1955.42	0.9718	1955.42	0.99817
	1953.49	0.91526	1953.49	0.97249	1953.49	0.99789
	1951.56	0.91497	1951.56	0.97305	1951.56	0.99747
	1949.63	0.91465	1949.63	0.9735	1949.63	0.99699
	1947.7	0.91426	1947.7	0.97386	1947.7	0.99653
	1945.78	0.9138	1945.78	0.97418	1945.78	0.99617
	1943.85	0.91325	1943.85	0.9745	1943.85	0.99594
	1941.92	0.9126	1941.92	0.97485	1941.92	0.99584
	1939.99	0.91189	1939.99	0.97526	1939.99	0.99584
	1938.06	0.91121	1938.06	0.97576	1938.06	0.9959
	1936.13	0.91065	1936.13	0.97635	1936.13	0.99596
	1934.21	0.9103	1934.21	0.97703	1934.21	0.99596
	1932.28	0.91025	1932.28	0.97773	1932.28	0.99585
	1930.35	0.91055	1930.35	0.97839	1930.35	0.99562
	1928.42	0.91121	1928.42	0.97896	1928.42	0.99529
	1926.49	0.91217	1926.49	0.97938	1926.49	0.99493
	1924.56	0.91333	1924.56	0.97962	1924.56	0.9946
	1922.64	0.91458	1922.64	0.97964	1922.64	0.99439
	1920.71	0.91579	1920.71	0.97946	1920.71	0.99433
	1918.78	0.91685	1918.78	0.9791	1918.78	0.99445
	1916.85	0.91772	1916.85	0.97861	1916.85	0.99475
	1914.92	0.91837	1914.92	0.97807	1914.92	0.99518
	1912.99	0.91887	1912.99	0.97754	1912.99	0.99567
	1911.06	0.91926	1911.06	0.9771	1911.06	0.99613
	1909.14	0.91961	1909.14	0.97677	1909.14	0.99647
	1907.21	0.91996	1907.21	0.97653	1907.21	0.99661
	1905.28	0.92035	1905.28	0.97638	1905.28	0.99655
	1903.35	0.92079	1903.35	0.97626	1903.35	0.99635
	1901.42	0.92127	1901.42	0.97612	1901.42	0.9961
	1899.49	0.92179	1899.49	0.97592	1899.49	0.99591
	1897.57	0.92235	1897.57	0.97565	1897.57	0.99588
	1895.64	0.92293	1895.64	0.97527	1895.64	0.99605
	1893.71	0.92352	1893.71	0.97479	1893.71	0.99641
	1891.78	0.92409	1891.78	0.97422	1891.78	0.99689
	1889.85	0.9246	1889.85	0.97358	1889.85	0.9974
	1887.92	0.92501	1887.92	0.97287	1887.92	0.99785
	1886	0.92528	1886	0.97206	1886	0.99815
	1884.07	0.92543	1884.07	0.9711	1884.07	0.99823
	1882.14	0.92549	1882.14	0.96988	1882.14	0.9981
	1880.21	0.92553	1880.21	0.96832	1880.21	0.9978
	1878.28	0.9256	1878.28	0.96634	1878.28	0.99745
	1876.35	0.9257	1876.35	0.96395	1876.35	0.99716
	1874.42	0.92582	1874.42	0.96119	1874.42	0.99705
	1872.5	0.92588	1872.5	0.9582	1872.5	0.99715
	1870.57	0.92584	1870.57	0.95515	1870.57	0.99747
	1868.64	0.92562	1868.64	0.95229	1868.64	0.99793
	1866.71	0.92523	1866.71	0.9499	1866.71	0.99842
	1864.78	0.92468	1864.78	0.9483	1864.78	0.99884
	1862.85	0.92402	1862.85	0.94778	1862.85	0.99912
	1860.93	0.92328	1860.93	0.94849	1860.93	0.99921
	1859	0.9225	1859	0.95037	1859	0.99909
	1857.07	0.92172	1857.07	0.95313	1857.07	0.99882
	1855.14	0.92098	1855.14	0.9563	1855.14	0.99847
	1853.21	0.92038	1853.21	0.95943	1853.21	0.99816
	1851.28	0.91998	1851.28	0.96214	1851.28	0.99799
	1849.36	0.91986	1849.36	0.96425	1849.36	0.99801
	1847.43	0.92001	1847.43	0.96579	1847.43	0.99825
	1845.5	0.92037	1845.5	0.96687	1845.5	0.99865
	1843.57	0.92083	1843.57	0.96769	1843.57	0.99911
	1841.64	0.92128	1841.64	0.96837	1841.64	0.99953
	1839.71	0.92162	1839.71	0.969	1839.71	0.99983
	1837.78	0.92179	1837.78	0.96959	1837.78	0.99995
	1835.86	0.92177	1835.86	0.97011	1835.86	0.99987
	1833.93	0.92157	1833.93	0.97048	1833.93	0.9996
	1832	0.92122	1832	0.97061	1832	0.99919
	1830.07	0.92077	1830.07	0.97043	1830.07	0.99871
	1828.14	0.92023	1828.14	0.96992	1828.14	0.99824
	1826.21	0.91963	1826.21	0.96909	1826.21	0.99786
	1824.29	0.919	1824.29	0.96803	1824.29	0.99761
	1822.36	0.9184	1822.36	0.96687	1822.36	0.99752
	1820.43	0.91788	1820.43	0.96574	1820.43	0.99756
	1818.5	0.91748	1818.5	0.96476	1818.5	0.99766
	1816.57	0.91718	1816.57	0.96397	1816.57	0.99772
	1814.64	0.91696	1814.64	0.96336	1814.64	0.99765
	1812.72	0.91679	1812.72	0.96287	1812.72	0.9974
	1810.79	0.91667	1810.79	0.96241	1810.79	0.99699
	1808.86	0.9166	1808.86	0.96189	1808.86	0.99647
	1806.93	0.91665	1806.93	0.96124	1806.93	0.99595
	1805	0.91685	1805	0.96045	1805	0.99556
	1803.07	0.91724	1803.07	0.95953	1803.07	0.99539
	1801.14	0.91776	1801.14	0.95849	1801.14	0.99544
	1799.22	0.91835	1799.22	0.9574	1799.22	0.99571
	1797.29	0.91897	1797.29	0.95634	1797.29	0.99611
	1795.36	0.91958	1795.36	0.95542	1795.36	0.99657
	1793.43	0.92018	1793.43	0.95474	1793.43	0.99701
	1791.5	0.92081	1791.5	0.95438	1791.5	0.99737
	1789.57	0.92148	1789.57	0.95437	1789.57	0.99762
	1787.65	0.92219	1787.65	0.95467	1787.65	0.99776
	1785.72	0.92286	1785.72	0.95515	1785.72	0.99778
	1783.79	0.92342	1783.79	0.95568	1783.79	0.99774
	1781.86	0.92378	1781.86	0.95609	1781.86	0.99767
	1779.93	0.92394	1779.93	0.95626	1779.93	0.99766
	1778	0.92392	1778	0.95616	1778	0.99776
	1776.08	0.92386	1776.08	0.95576	1776.08	0.99801
	1774.15	0.92385	1774.15	0.95512	1774.15	0.99841
	1772.22	0.92399	1772.22	0.95427	1772.22	0.99888
	1770.29	0.92428	1770.29	0.95328	1770.29	0.99934
	1768.36	0.92468	1768.36	0.95222	1768.36	0.99968
	1766.43	0.92509	1766.43	0.95113	1766.43	0.99982
	1764.5	0.92545	1764.5	0.95008	1764.5	0.99974
	1762.58	0.92572	1762.58	0.94912	1762.58	0.99951
	1760.65	0.92592	1760.65	0.94827	1760.65	0.99922
	1758.72	0.92605	1758.72	0.94749	1758.72	0.99899
	1756.79	0.92612	1756.79	0.94674	1756.79	0.99891
	1754.86	0.92612	1754.86	0.94597	1754.86	0.99903
	1752.93	0.92603	1752.93	0.94514	1752.93	0.99936
	1751.01	0.92577	1751.01	0.94419	1751.01	0.99982
	1749.08	0.92531	1749.08	0.94308	1749.08	1.00029
	1747.15	0.92464	1747.15	0.94179	1747.15	1.00066
	1745.22	0.92375	1745.22	0.9403	1745.22	1.00082
	1743.29	0.92262	1743.29	0.93863	1743.29	1.00073
	1741.36	0.92124	1741.36	0.93683	1741.36	1.00043
	1739.44	0.91961	1739.44	0.93497	1739.44	1.00004
	1737.51	0.91766	1737.51	0.93296	1737.51	0.99968
	1735.58	0.91532	1735.58	0.93052	1735.58	0.99943
	1733.65	0.91246	1733.65	0.92718	1733.65	0.99936
	1731.72	0.90895	1731.72	0.92256	1731.72	0.99945
	1729.79	0.90456	1729.79	0.91672	1729.79	0.99966
	1727.86	0.89896	1727.86	0.91039	1727.86	0.99991
	1725.94	0.89176	1725.94	0.90483	1725.94	1.00014
	1724.01	0.8823	1724.01	0.90149	1724.01	1.00031
	1722.08	0.86917	1722.08	0.90136	1722.08	1.00032
	1720.15	0.84951	1720.15	0.90453	1720.15	0.99995
	1718.22	0.81887	1718.22	0.91007	1718.22	0.99865
	1716.29	0.77229	1716.29	0.9165	1716.29	0.99545
	1714.37	0.70623	1714.37	0.92239	1714.37	0.98915
	1712.44	0.62083	1712.44	0.92685	1712.44	0.97862
	1710.51	0.52115	1710.51	0.92967	1710.51	0.96328
	1708.58	0.41674	1708.58	0.93115	1708.58	0.94351
	1706.65	0.31916	1706.65	0.93178	1706.65	0.92079
	1704.72	0.2383	1704.72	0.93198	1704.72	0.89739
	1702.8	0.17958	1702.8	0.93192	1702.8	0.87583
	1700.87	0.14342	1700.87	0.93168	1700.87	0.85819
	1698.94	0.12671	1698.94	0.93128	1698.94	0.8458
	1697.01	0.12501	1697.01	0.93076	1697.01	0.83905
	1695.08	0.13451	1695.08	0.93018	1695.08	0.83757
	1693.15	0.15311	1693.15	0.92963	1693.15	0.84052
	1691.22	0.18014	1691.22	0.92915	1691.22	0.84684
	1689.3	0.21532	1689.3	0.92876	1689.3	0.8555
	1687.37	0.25781	1687.37	0.92844	1687.37	0.86556
	1685.44	0.30583	1685.44	0.92819	1685.44	0.87616
	1683.51	0.3568	1683.51	0.92799	1683.51	0.88666
	1681.58	0.40762	1681.58	0.92785	1681.58	0.8965
	1679.65	0.45528	1679.65	0.92784	1679.65	0.90529
	1677.73	0.49746	1677.73	0.92801	1677.73	0.91282
	1675.8	0.53297	1675.8	0.92844	1675.8	0.919
	1673.87	0.56175	1673.87	0.92911	1673.87	0.9239
	1671.94	0.58469	1671.94	0.92991	1671.94	0.92767
	1670.01	0.60322	1670.01	0.93067	1670.01	0.93054
	1668.08	0.61887	1668.08	0.9312	1668.08	0.93275
	1666.16	0.63298	1666.16	0.93129	1666.16	0.93456
	1664.23	0.64654	1664.23	0.93081	1664.23	0.93618
	1662.3	0.66018	1662.3	0.92961	1662.3	0.93773
	1660.37	0.67415	1660.37	0.92764	1660.37	0.9393
	1658.44	0.68839	1658.44	0.92486	1658.44	0.94087
	1656.51	0.70254	1656.51	0.9213	1656.51	0.94236
	1654.58	0.71615	1654.58	0.91704	1654.58	0.94366
	1652.66	0.72881	1652.66	0.91218	1652.66	0.94464
	1650.73	0.74026	1650.73	0.90686	1650.73	0.94523
	1648.8	0.75036	1648.8	0.90123	1648.8	0.94535
	1646.87	0.75915	1646.87	0.89545	1646.87	0.94491
	1644.94	0.76678	1644.94	0.88966	1644.94	0.94376
	1643.01	0.77342	1643.01	0.88392	1643.01	0.94165
	1641.09	0.77924	1641.09	0.87815	1641.09	0.93815
	1639.16	0.78437	1639.16	0.872	1639.16	0.93272
	1637.23	0.78893	1637.23	0.86483	1637.23	0.92484
	1635.3	0.79298	1635.3	0.8558	1635.3	0.91425
	1633.37	0.79657	1633.37	0.84414	1633.37	0.90119
	1631.44	0.79973	1631.44	0.82942	1631.44	0.88648
	1629.52	0.80243	1629.52	0.81166	1629.52	0.87152
	1627.59	0.80467	1627.59	0.79116	1627.59	0.85803
	1625.66	0.80642	1625.66	0.76786	1625.66	0.84766
	1623.73	0.80784	1623.73	0.74077	1623.73	0.8416
	1621.8	0.80892	1621.8	0.70836	1621.8	0.84029
	1619.87	0.80865	1619.87	0.66985	1619.87	0.84327
	1617.94	0.80391	1617.94	0.62652	1617.94	0.84918
	1616.02	0.78902	1616.02	0.58207	1616.02	0.85589
	1614.09	0.75653	1614.09	0.54164	1614.09	0.86059
	1612.16	0.69943	1612.16	0.50964	1612.16	0.86025
	1610.23	0.61461	1610.23	0.48727	1610.23	0.85247
	1608.3	0.50643	1608.3	0.47158	1608.3	0.83664
	1606.37	0.38824	1606.37	0.4573	1606.37	0.81468
	1604.45	0.28012	1604.45	0.44045	1604.45	0.79092
	1602.52	0.20312	1602.52	0.42096	1602.52	0.77098
	1600.59	0.17252	1600.59	0.40292	1600.59	0.75999
	1598.66	0.193	1598.66	0.39247	1598.66	0.7606
	1596.73	0.25736	1596.73	0.39425	1596.73	0.77211
	1594.8	0.34932	1594.8	0.40841	1594.8	0.79104
	1592.88	0.44967	1592.88	0.42976	1592.88	0.8129
	1590.95	0.54269	1590.95	0.4499	1590.95	0.8339
	1589.02	0.61971	1589.02	0.4609	1589.02	0.85188
	1587.09	0.67856	1587.09	0.45866	1587.09	0.86636
	1585.16	0.72081	1585.16	0.44449	1585.16	0.87791
	1583.23	0.74912	1583.23	0.42464	1583.23	0.88727
	1581.3	0.76573	1581.3	0.40792	1581.3	0.89473
	1579.38	0.77185	1579.38	0.40253	1579.38	0.90014
	1577.45	0.76816	1577.45	0.41333	1577.45	0.90306
	1575.52	0.75582	1575.52	0.44054	1575.52	0.90312
	1573.59	0.73743	1573.59	0.48033	1573.59	0.90013
	1571.66	0.71678	1571.66	0.52679	1571.66	0.89425
	1569.73	0.69815	1569.73	0.57412	1569.73	0.88612
	1567.81	0.6858	1567.81	0.61828	1567.81	0.87687
	1565.88	0.68355	1565.88	0.65755	1565.88	0.86797
	1563.95	0.69352	1563.95	0.69202	1563.95	0.86097
	1562.02	0.71461	1562.02	0.72268	1562.02	0.85712
	1560.09	0.74237	1560.09	0.75052	1560.09	0.85704
	1558.16	0.77054	1558.16	0.77615	1558.16	0.86067
	1556.24	0.79336	1556.24	0.79961	1556.24	0.86733
	1554.31	0.80734	1554.31	0.82057	1554.31	0.876
	1552.38	0.8123	1552.38	0.83848	1552.38	0.88554
	1550.45	0.81122	1550.45	0.85276	1550.45	0.89499
	1548.52	0.8088	1548.52	0.86309	1548.52	0.90371
	1546.59	0.80927	1546.59	0.86955	1546.59	0.91141
	1544.66	0.81474	1544.66	0.87267	1544.66	0.91809
	1542.74	0.82489	1542.74	0.87323	1542.74	0.92388
	1540.81	0.83773	1540.81	0.87191	1540.81	0.92893
	1538.88	0.85079	1538.88	0.86901	1538.88	0.93338
	1536.95	0.86208	1536.95	0.8641	1536.95	0.9373
	1535.02	0.87063	1535.02	0.85602	1535.02	0.94073
	1533.09	0.87654	1533.09	0.8431	1533.09	0.94368
	1531.17	0.88052	1531.17	0.82327	1531.17	0.94622
	1529.24	0.88322	1529.24	0.79409	1529.24	0.94837
	1527.31	0.8849	1527.31	0.75282	1527.31	0.95009
	1525.38	0.88552	1525.38	0.6974	1525.38	0.95131
	1523.45	0.88512	1523.45	0.62806	1523.45	0.9519
	1521.52	0.884	1521.52	0.54838	1521.52	0.9518
	1519.6	0.8827	1519.6	0.46481	1519.6	0.951
	1517.67	0.88177	1517.67	0.38509	1517.67	0.94965
	1515.74	0.88161	1515.74	0.31645	1515.74	0.94803
	1513.81	0.88231	1513.81	0.26408	1513.81	0.94649
	1511.88	0.88365	1511.88	0.23041	1511.88	0.94537
	1509.95	0.88517	1509.95	0.2162	1509.95	0.94476
	1508.02	0.88633	1508.02	0.22234	1508.02	0.94426
	1506.1	0.8866	1506.1	0.25003	1506.1	0.94299
	1504.17	0.88547	1504.17	0.2987	1504.17	0.93983
	1502.24	0.88267	1502.24	0.36415	1502.24	0.93386
	1500.31	0.8784	1500.31	0.43884	1500.31	0.92484
	1498.38	0.87345	1498.38	0.51384	1498.38	0.91352
	1496.45	0.86903	1496.45	0.58126	1496.45	0.9014
	1494.53	0.86635	1494.53	0.63646	1494.53	0.89016
	1492.6	0.86615	1492.6	0.67917	1492.6	0.88094
	1490.67	0.86835	1490.67	0.71217	1490.67	0.87416
	1488.74	0.8721	1488.74	0.73876	1488.74	0.86973
	1486.81	0.87625	1486.81	0.76096	1486.81	0.86746
	1484.88	0.87983	1484.88	0.77939	1484.88	0.86751
	1482.96	0.88234	1482.96	0.79391	1482.96	0.87031
	1481.03	0.88377	1481.03	0.80438	1481.03	0.87624
	1479.1	0.88441	1479.1	0.81094	1479.1	0.88505
	1477.17	0.88453	1477.17	0.81404	1477.17	0.89569
	1475.24	0.88404	1475.24	0.8142	1475.24	0.90657
	1473.31	0.88254	1473.31	0.81166	1473.31	0.9161
	1471.38	0.87961	1471.38	0.80636	1471.38	0.92318
	1469.46	0.87515	1469.46	0.79794	1469.46	0.92749
	1467.53	0.86966	1467.53	0.78583	1467.53	0.92946
	1465.6	0.86425	1465.6	0.76945	1465.6	0.93001
	1463.67	0.86038	1463.67	0.74839	1463.67	0.93025
	1461.74	0.85934	1461.74	0.7226	1461.74	0.93111
	1459.81	0.86159	1459.81	0.69231	1459.81	0.93312
	1457.89	0.86658	1457.89	0.65778	1457.89	0.93629
	1455.96	0.87304	1455.96	0.61916	1455.96	0.94023
	1454.03	0.87952	1454.03	0.57641	1454.03	0.94431
	1452.1	0.88487	1452.1	0.52945	1452.1	0.94792
	1450.17	0.88856	1450.17	0.47864	1450.17	0.95067
	1448.24	0.89067	1448.24	0.42532	1448.24	0.95251
	1446.32	0.89165	1446.32	0.37192	1446.32	0.95358
	1444.39	0.89196	1444.39	0.32164	1444.39	0.95412
	1442.46	0.8919	1442.46	0.27782	1442.46	0.95435
	1440.53	0.89162	1440.53	0.24341	1440.53	0.95439
	1438.6	0.89119	1438.6	0.22068	1438.6	0.9543
	1436.67	0.89057	1436.67	0.2111	1436.67	0.95406
	1434.74	0.88942	1434.74	0.21536	1434.74	0.95365
	1432.82	0.88695	1432.82	0.23346	1432.82	0.95298
	1430.89	0.88186	1430.89	0.26461	1430.89	0.95192
	1428.96	0.87294	1428.96	0.30712	1428.96	0.9503
	1427.03	0.85964	1427.03	0.3584	1427.03	0.94802
	1425.1	0.8426	1425.1	0.4152	1425.1	0.94504
	1423.17	0.82387	1423.17	0.47406	1423.17	0.94154
	1421.25	0.80666	1421.25	0.53176	1421.25	0.93791
	1419.32	0.79435	1419.32	0.58565	1419.32	0.9347
	1417.39	0.78927	1417.39	0.63381	1417.39	0.93249
	1415.46	0.79205	1415.46	0.67514	1415.46	0.93165
	1413.53	0.80167	1413.53	0.7094	1413.53	0.93235
	1411.6	0.81594	1411.6	0.73713	1411.6	0.93445
	1409.68	0.83204	1409.68	0.7595	1409.68	0.93759
	1407.75	0.84726	1407.75	0.77811	1407.75	0.94134
	1405.82	0.85946	1405.82	0.79465	1405.82	0.94529
	1403.89	0.8673	1403.89	0.81053	1403.89	0.94911
	1401.96	0.87011	1401.96	0.82655	1401.96	0.95251
	1400.03	0.86792	1400.03	0.84283	1400.03	0.95529
	1398.1	0.86126	1398.1	0.85899	1398.1	0.95728
	1396.18	0.85102	1396.18	0.87433	1396.18	0.95832
	1394.25	0.83844	1394.25	0.88817	1394.25	0.95832
	1392.32	0.82507	1392.32	0.90011	1392.32	0.95735
	1390.39	0.81271	1390.39	0.91011	1390.39	0.9557
	1388.46	0.80319	1388.46	0.91844	1388.46	0.95375
	1386.53	0.79803	1386.53	0.9255	1386.53	0.95196
	1384.61	0.79802	1384.61	0.93174	1384.61	0.95068
	1382.68	0.80277	1382.68	0.93744	1382.68	0.95003
	1380.75	0.81074	1380.75	0.94253	1380.75	0.9498
	1378.82	0.81989	1378.82	0.94644	1378.82	0.94956
	1376.89	0.82834	1376.89	0.94803	1376.89	0.9489
	1374.96	0.83499	1374.96	0.9458	1374.96	0.9476
	1373.04	0.83967	1373.04	0.93858	1373.04	0.94567
	1371.11	0.84301	1371.11	0.92642	1371.11	0.94342
	1369.18	0.84604	1369.18	0.9112	1369.18	0.94127
	1367.25	0.84967	1367.25	0.89648	1367.25	0.93968
	1365.32	0.85439	1365.32	0.88654	1365.32	0.93896
	1363.39	0.86013	1363.39	0.88483	1363.39	0.93925
	1361.46	0.86645	1361.46	0.89245	1361.46	0.94052
	1359.54	0.8727	1359.54	0.9076	1359.54	0.94263
	1357.61	0.87826	1357.61	0.92634	1357.61	0.94531
	1355.68	0.88272	1355.68	0.94396	1355.68	0.94826
	1353.75	0.88599	1353.75	0.95633	1353.75	0.95112
	1351.82	0.88824	1351.82	0.96068	1351.82	0.9536
	1349.89	0.88981	1349.89	0.95598	1349.89	0.9555
	1347.97	0.89097	1347.97	0.94291	1347.97	0.95669
	1346.04	0.89188	1346.04	0.92363	1346.04	0.95714
	1344.11	0.89258	1344.11	0.90149	1344.11	0.95685
	1342.18	0.89311	1342.18	0.88056	1342.18	0.95588
	1340.25	0.89359	1340.25	0.86475	1340.25	0.95432
	1338.32	0.89417	1338.32	0.85672	1338.32	0.95226
	1336.4	0.89506	1336.4	0.85708	1336.4	0.94989
	1334.47	0.89634	1334.47	0.86447	1334.47	0.94746
	1332.54	0.89796	1332.54	0.87628	1332.54	0.94524
	1330.61	0.89974	1330.61	0.88966	1330.61	0.94349
	1328.68	0.90141	1328.68	0.90228	1328.68	0.9424
	1326.75	0.90265	1326.75	0.91276	1326.75	0.94204
	1324.82	0.90302	1324.82	0.92055	1324.82	0.9423
	1322.9	0.90181	1322.9	0.92566	1322.9	0.94286
	1320.97	0.89762	1320.97	0.92837	1320.97	0.94317
	1319.04	0.88835	1319.04	0.92914	1319.04	0.94252
	1317.11	0.87171	1317.11	0.92854	1317.11	0.94021
	1315.18	0.84655	1315.18	0.92718	1315.18	0.93582
	1313.25	0.81424	1313.25	0.92561	1313.25	0.92947
	1311.33	0.7792	1311.33	0.92422	1311.33	0.92184
	1309.4	0.74804	1309.4	0.92312	1309.4	0.91398
	1307.47	0.72757	1307.47	0.92213	1307.47	0.90692
	1305.54	0.72231	1305.54	0.92075	1305.54	0.90135
	1303.61	0.73265	1303.61	0.91822	1303.61	0.89737
	1301.68	0.7548	1301.68	0.91372	1301.68	0.89463
	1299.76	0.7827	1299.76	0.90597	1299.76	0.89262
	1297.83	0.81047	1297.83	0.89154	1297.83	0.89099
	1295.9	0.8339	1295.9	0.86359	1295.9	0.88965
	1293.97	0.85091	1293.97	0.81314	1293.97	0.88863
	1292.04	0.86142	1292.04	0.73298	1292.04	0.88796
	1290.11	0.86673	1290.11	0.62192	1290.11	0.88762
	1288.18	0.86875	1288.18	0.48741	1288.18	0.88748
	1286.26	0.86955	1286.26	0.34588	1286.26	0.88746
	1284.33	0.87119	1284.33	0.21967	1284.33	0.88764
	1282.4	0.87523	1282.4	0.12964	1282.4	0.88826
	1280.47	0.88203	1280.47	0.08712	1280.47	0.8896
	1278.54	0.89069	1278.54	0.09047	1278.54	0.89183
	1276.61	0.89958	1276.61	0.12733	1276.61	0.89496
	1274.69	0.90712	1274.69	0.18008	1274.69	0.89884
	1272.76	0.91225	1272.76	0.23182	1272.76	0.90319
	1270.83	0.91464	1270.83	0.27218	1270.83	0.90771
	1268.9	0.91452	1268.9	0.30085	1268.9	0.91212
	1266.97	0.91233	1266.97	0.32603	1266.97	0.91623
	1265.04	0.90847	1265.04	0.35853	1265.04	0.91989
	1263.12	0.90334	1263.12	0.40557	1263.12	0.92304
	1261.19	0.89751	1261.19	0.46784	1261.19	0.92566
	1259.26	0.89176	1259.26	0.53997	1259.26	0.92776
	1257.33	0.88694	1257.33	0.61319	1257.33	0.92936
	1255.4	0.88372	1255.4	0.67896	1255.4	0.93052
	1253.47	0.88242	1253.47	0.73222	1253.47	0.9313
	1251.54	0.88293	1251.54	0.77253	1251.54	0.93178
	1249.62	0.88485	1249.62	0.80257	1249.62	0.93203
	1247.69	0.88768	1247.69	0.8255	1247.69	0.93212
	1245.76	0.89097	1245.76	0.84263	1245.76	0.93208
	1243.83	0.89428	1243.83	0.85172	1243.83	0.93187
	1241.9	0.89721	1241.9	0.84725	1241.9	0.93144
	1239.97	0.89941	1239.97	0.82318	1239.97	0.93072
	1238.05	0.90064	1238.05	0.77723	1238.05	0.9297
	1236.12	0.90057	1236.12	0.71414	1236.12	0.92839
	1234.19	0.89797	1234.19	0.64638	1234.19	0.92679
	1232.26	0.88983	1232.26	0.5914	1232.26	0.92472
	1230.33	0.87143	1230.33	0.56514	1230.33	0.92174
	1228.4	0.83746	1228.4	0.57466	1228.4	0.91717
	1226.48	0.78401	1226.48	0.61484	1226.48	0.91032
	1224.55	0.7114	1224.55	0.67138	1224.55	0.90081
	1222.62	0.62636	1222.62	0.72656	1222.62	0.88905
	1220.69	0.54165	1220.69	0.76445	1220.69	0.87631
	1218.76	0.47248	1218.76	0.77497	1218.76	0.86447
	1216.83	0.43187	1216.83	0.7563	1216.83	0.85552
	1214.9	0.42699	1214.9	0.71467	1214.9	0.85095
	1212.98	0.45712	1212.98	0.66181	1212.98	0.85127
	1211.05	0.5135	1211.05	0.61198	1211.05	0.85582
	1209.12	0.58209	1209.12	0.57875	1209.12	0.86302
	1207.19	0.64853	1207.19	0.57107	1207.19	0.87098
	1205.26	0.70246	1205.26	0.59004	1205.26	0.87813
	1203.33	0.7396	1203.33	0.6291	1203.33	0.8836
	1201.41	0.76162	1201.41	0.67768	1201.41	0.88729
	1199.48	0.77455	1199.48	0.72555	1199.48	0.88975
	1197.55	0.78559	1197.55	0.76591	1197.55	0.89173
	1195.62	0.79947	1195.62	0.79637	1195.62	0.89372
	1193.69	0.81658	1193.69	0.818	1193.69	0.89573
	1191.76	0.83444	1191.76	0.83321	1191.76	0.8974
	1189.84	0.85027	1189.84	0.84403	1189.84	0.89831
	1187.91	0.86226	1187.91	0.85168	1187.91	0.89827
	1185.98	0.86904	1185.98	0.85696	1185.98	0.8973
	1184.05	0.86874	1184.05	0.86061	1184.05	0.89548
	1182.12	0.85884	1182.12	0.86327	1182.12	0.89277
	1180.19	0.837	1180.19	0.86541	1180.19	0.88901
	1178.26	0.80242	1178.26	0.86734	1178.26	0.88399
	1176.34	0.75756	1176.34	0.8692	1176.34	0.87786
	1174.41	0.70937	1174.41	0.8708	1174.41	0.87143
	1172.48	0.66815	1172.48	0.87139	1172.48	0.86616
	1170.55	0.64355	1170.55	0.86926	1170.55	0.86375
	1168.62	0.64094	1168.62	0.86182	1168.62	0.86538
	1166.69	0.66037	1166.69	0.84655	1166.69	0.87128
	1164.77	0.69753	1164.77	0.82249	1164.77	0.8806
	1162.84	0.74473	1162.84	0.79147	1162.84	0.89169
	1160.91	0.79282	1160.91	0.75826	1160.91	0.90265
	1158.98	0.83424	1158.98	0.7295	1158.98	0.91196
	1157.05	0.86513	1157.05	0.71149	1157.05	0.9189
	1155.12	0.8851	1155.12	0.7077	1155.12	0.92353
	1153.2	0.89593	1153.2	0.71749	1153.2	0.92641
	1151.27	0.90055	1151.27	0.73671	1151.27	0.92825
	1149.34	0.9021	1149.34	0.75972	1149.34	0.92964
	1147.41	0.90273	1147.41	0.78149	1147.41	0.93093
	1145.48	0.9032	1145.48	0.79896	1145.48	0.9322
	1143.55	0.90355	1143.55	0.81134	1143.55	0.93339
	1141.62	0.90379	1141.62	0.81939	1141.62	0.93441
	1139.7	0.90397	1139.7	0.82439	1139.7	0.93521
	1137.77	0.90405	1137.77	0.82732	1137.77	0.93577
	1135.84	0.90389	1135.84	0.82876	1135.84	0.93608
	1133.91	0.90333	1133.91	0.82898	1133.91	0.93615
	1131.98	0.90232	1131.98	0.82817	1131.98	0.93599
	1130.05	0.90093	1130.05	0.82649	1130.05	0.93568
	1128.13	0.89926	1128.13	0.82408	1128.13	0.9353
	1126.2	0.89722	1126.2	0.82113	1126.2	0.93497
	1124.27	0.89434	1124.27	0.81785	1124.27	0.93476
	1122.34	0.88977	1122.34	0.81452	1122.34	0.93465
	1120.41	0.88254	1120.41	0.81138	1120.41	0.93444
	1118.48	0.87222	1118.48	0.80861	1118.48	0.9339
	1116.56	0.8595	1116.56	0.80619	1116.56	0.93281
	1114.63	0.84648	1114.63	0.80386	1114.63	0.93116
	1112.7	0.83613	1112.7	0.801	1112.7	0.92919
	1110.77	0.83131	1110.77	0.79624	1110.77	0.92737
	1108.84	0.83355	1108.84	0.78715	1108.84	0.92622
	1106.91	0.84239	1106.91	0.77081	1106.91	0.92614
	1104.98	0.85548	1104.98	0.74534	1104.98	0.92726
	1103.06	0.86959	1103.06	0.71161	1103.06	0.92943
	1101.13	0.88187	1101.13	0.67419	1101.13	0.93226
	1099.2	0.89085	1099.2	0.64065	1099.2	0.9353
	1097.27	0.89649	1097.27	0.61949	1097.27	0.93815
	1095.34	0.89971	1095.34	0.6168	1095.34	0.94056
	1093.41	0.90165	1093.41	0.6335	1093.41	0.94244
	1091.49	0.90308	1091.49	0.66498	1091.49	0.94383
	1089.56	0.90425	1089.56	0.70348	1089.56	0.94484
	1087.63	0.90509	1087.63	0.74126	1087.63	0.94565
	1085.7	0.90553	1085.7	0.77309	1085.7	0.94644
	1083.77	0.90567	1083.77	0.79711	1083.77	0.94736
	1081.84	0.90573	1081.84	0.81429	1081.84	0.9485
	1079.92	0.9059	1079.92	0.82688	1079.92	0.94988
	1077.99	0.90621	1077.99	0.8368	1077.99	0.95144
	1076.06	0.90649	1076.06	0.84501	1076.06	0.95305
	1074.13	0.90653	1074.13	0.85183	1074.13	0.95453
	1072.2	0.90614	1072.2	0.85737	1072.2	0.95573
	1070.27	0.90535	1070.27	0.86171	1070.27	0.95652
	1068.34	0.90437	1068.34	0.86501	1068.34	0.95689
	1066.42	0.90349	1066.42	0.86742	1066.42	0.9569
	1064.49	0.90295	1064.49	0.8692	1064.49	0.95675
	1062.56	0.90281	1062.56	0.87062	1062.56	0.95665
	1060.63	0.90291	1060.63	0.87202	1060.63	0.95682
	1058.7	0.90302	1058.7	0.87372	1058.7	0.9574
	1056.77	0.90297	1056.77	0.87598	1056.77	0.95844
	1054.85	0.90276	1054.85	0.87888	1054.85	0.95986
	1052.92	0.9026	1052.92	0.88222	1052.92	0.96149
	1050.99	0.9027	1050.99	0.88557	1050.99	0.96309
	1049.06	0.90321	1049.06	0.88837	1049.06	0.96438
	1047.13	0.90402	1047.13	0.89024	1047.13	0.96516
	1045.2	0.90486	1045.2	0.89116	1045.2	0.96529
	1043.28	0.90539	1043.28	0.89145	1043.28	0.9648
	1041.35	0.90543	1041.35	0.89167	1041.35	0.96388
	1039.42	0.90504	1039.42	0.89233	1039.42	0.96285
	1037.49	0.90451	1037.49	0.89362	1037.49	0.9621
	1035.56	0.90418	1035.56	0.89528	1035.56	0.96192
	1033.63	0.90426	1033.63	0.89676	1033.63	0.96252
	1031.7	0.90464	1031.7	0.89754	1031.7	0.96388
	1029.78	0.90489	1029.78	0.89728	1029.78	0.9657
	1027.85	0.90447	1027.85	0.89589	1027.85	0.96741
	1025.92	0.90294	1025.92	0.89341	1025.92	0.96831
	1023.99	0.90015	1023.99	0.88986	1023.99	0.96794
	1022.06	0.89649	1022.06	0.88505	1022.06	0.96638
	1020.13	0.8927	1020.13	0.87878	1020.13	0.96422
	1018.21	0.88877	1018.21	0.871	1018.21	0.96209
	1016.28	0.8834	1016.28	0.86204	1016.28	0.96015
	1014.35	0.87493	1014.35	0.85249	1014.35	0.95807
	1012.42	0.86284	1012.42	0.84309	1012.42	0.95536
	1010.49	0.84846	1010.49	0.83433	1010.49	0.95185
	1008.56	0.83492	1008.56	0.8262	1008.56	0.94816
	1006.64	0.82675	1006.64	0.81805	1006.64	0.94581
	1004.71	0.82803	1004.71	0.80897	1004.71	0.94651
	1002.78	0.83951	1002.78	0.79804	1002.78	0.95091
	1000.85	0.85796	1000.85	0.78456	1000.85	0.95799
	998.922	0.87823	998.922	0.76811	998.922	0.96578
	996.993	0.89542	996.993	0.74849	996.993	0.97228
	995.065	0.90585	995.065	0.72564	995.065	0.97608
	993.137	0.90811	993.137	0.69951	993.137	0.97673
	991.208	0.9035	991.208	0.67005	991.208	0.97474
	989.28	0.89518	989.28	0.63726	989.28	0.97123
	987.351	0.88662	987.351	0.60126	987.351	0.96724
	985.423	0.88087	985.423	0.56227	985.423	0.96357
	983.494	0.88022	983.494	0.52069	983.494	0.96093
	981.566	0.88531	981.566	0.47716	981.566	0.95987
	979.638	0.89479	979.638	0.43268	979.638	0.96052
	977.709	0.90621	977.709	0.38867	977.709	0.96245
	975.781	0.91718	975.781	0.34681	975.781	0.96487
	973.852	0.92606	973.852	0.30889	973.852	0.96697
	971.924	0.93229	971.924	0.27655	971.924	0.96826
	969.996	0.93622	969.996	0.25102	969.996	0.9687
	968.067	0.93859	968.067	0.23309	968.067	0.9686
	966.139	0.93994	966.139	0.22313	966.139	0.96829
	964.21	0.94059	964.21	0.22119	964.21	0.96798
	962.282	0.94079	962.282	0.22715	962.282	0.96764
	960.353	0.94084	960.353	0.24069	960.353	0.96718
	958.425	0.94095	958.425	0.2612	958.425	0.96665
	956.497	0.94119	956.497	0.28764	956.497	0.96627
	954.568	0.94151	954.568	0.31855	954.568	0.96642
	952.64	0.94183	952.64	0.35212	952.64	0.9674
	950.711	0.94229	950.711	0.38655	950.711	0.96924
	948.783	0.94317	948.783	0.42054	948.783	0.97174
	946.854	0.94486	946.854	0.45301	946.854	0.97455
	944.926	0.94755	944.926	0.48171	944.926	0.9774
	942.998	0.9511	942.998	0.50206	942.998	0.98019
	941.069	0.95493	941.069	0.50812	941.069	0.98296
	939.141	0.95813	939.141	0.49507	939.141	0.98582
	937.212	0.95972	937.212	0.4618	937.212	0.98881
	935.284	0.95899	935.284	0.41274	935.284	0.99182
	933.356	0.95594	933.356	0.35813	933.356	0.99461
	931.427	0.95133	931.427	0.31115	931.427	0.99694
	929.499	0.94656	929.499	0.28231	929.499	0.99862
	927.57	0.94321	927.57	0.27542	927.57	0.99958
	925.642	0.94242	925.642	0.28792	925.642	0.99987
	923.713	0.94448	923.713	0.3136	923.713	0.99967
	921.785	0.94875	921.785	0.3455	921.785	0.9992
	919.857	0.95392	919.857	0.3783	919.857	0.99867
	917.928	0.95866	917.928	0.40959	917.928	0.99825
	916	0.96202	916	0.43919	916	0.99807
	914.071	0.96375	914.071	0.46728	914.071	0.99815
	912.143	0.96407	912.143	0.49338	912.143	0.99846
	910.214	0.96349	910.214	0.51666	910.214	0.99889
	908.286	0.9626	908.286	0.53653	908.286	0.99928
	906.358	0.96189	906.358	0.55276	906.358	0.99945
	904.429	0.96179	904.429	0.56533	904.429	0.99924
	902.501	0.96261	902.501	0.57439	902.501	0.99853
	900.572	0.96445	900.572	0.58019	900.572	0.99726
	898.644	0.96713	898.644	0.583	898.644	0.99545
	896.716	0.97013	896.716	0.58312	896.716	0.99313
	894.787	0.9728	894.787	0.58095	894.787	0.99039
	892.859	0.97455	892.859	0.57692	892.859	0.98733
	890.93	0.97515	890.93	0.57155	890.93	0.98417
	889.002	0.97476	889.002	0.56533	889.002	0.98116
	887.073	0.97383	887.073	0.55873	887.073	0.9786
	885.145	0.97274	885.145	0.55209	885.145	0.97675
	883.217	0.97158	883.217	0.54555	883.217	0.9757
	881.288	0.97014	881.288	0.53915	881.288	0.97526
	879.36	0.96807	879.36	0.5329	879.36	0.975
	877.431	0.96519	877.431	0.52693	877.431	0.97433
	875.503	0.96162	875.503	0.52146	875.503	0.97266
	873.574	0.95791	873.574	0.51672	873.574	0.96955
	871.646	0.95458	871.646	0.51278	871.646	0.96481
	869.718	0.9513	869.718	0.50872	869.718	0.95856
	867.789	0.94634	867.789	0.50141	867.789	0.95127
	865.861	0.93713	865.861	0.48556	865.861	0.94372
	863.932	0.92132	863.932	0.45651	863.932	0.93689
	862.004	0.89772	862.004	0.41394	862.004	0.93177
	860.076	0.86675	860.076	0.36399	860.076	0.92901
	858.147	0.8306	858.147	0.3187	858.147	0.92866
	856.219	0.79252	856.219	0.29284	856.219	0.92992
	854.29	0.75535	854.29	0.29818	854.29	0.93137
	852.362	0.7206	852.362	0.33735	852.362	0.93129
	850.433	0.68892	850.433	0.40219	850.433	0.92827
	848.505	0.66066	848.505	0.4783	848.505	0.9216
	846.577	0.63556	846.577	0.55156	846.577	0.9114
	844.648	0.61245	844.648	0.61262	844.648	0.89863
	842.72	0.58988	842.72	0.65852	842.72	0.88484
	840.791	0.56676	840.791	0.69177	840.791	0.87187
	838.863	0.54239	838.863	0.71726	838.863	0.86144
	836.935	0.51729	836.935	0.73891	836.935	0.85476
	835.006	0.49498	835.006	0.7583	835.006	0.85251
	833.078	0.48225	833.078	0.77562	833.078	0.85477
	831.149	0.4863	831.149	0.79082	831.149	0.86104
	829.221	0.51067	829.221	0.80401	829.221	0.87021
	827.292	0.5529	827.292	0.81545	827.292	0.88067
	825.364	0.6049	825.364	0.8254	825.364	0.89067
	823.436	0.65539	823.436	0.83407	823.436	0.89865
	821.507	0.69457	821.507	0.84158	821.507	0.9037
	819.579	0.71927	819.579	0.84789	819.579	0.90591
	817.65	0.73489	817.65	0.85294	817.65	0.9064
	815.722	0.75145	815.722	0.85679	815.722	0.90668
	813.793	0.77694	813.793	0.85955	813.793	0.90771
	811.865	0.81304	811.865	0.86042	811.865	0.90933
	809.937	0.85531	809.937	0.85648	809.937	0.91051
	808.008	0.89634	808.008	0.84339	808.008	0.91006
	806.08	0.92934	806.08	0.81847	806.08	0.9075
	804.151	0.95118	804.151	0.78348	804.151	0.90351
	802.223	0.96308	802.223	0.74542	802.223	0.89992
	800.295	0.96878	800.295	0.71515	800.295	0.89896
	798.366	0.97171	798.366	0.70388	798.366	0.90232
	796.438	0.9738	796.438	0.71778	796.438	0.91046
	794.509	0.97588	794.509	0.75376	794.509	0.92259
	792.581	0.97831	792.581	0.80133	792.581	0.93698
	790.652	0.98109	790.652	0.84836	790.652	0.95157
	788.724	0.98384	788.724	0.88461	788.724	0.96449
	786.796	0.98594	786.796	0.90281	786.796	0.9745
	784.867	0.98695	784.867	0.8992	784.867	0.98111
	782.939	0.98689	782.939	0.87241	782.939	0.98452
	781.01	0.98627	781.01	0.82087	781.01	0.98544
	779.082	0.98578	779.082	0.74351	779.082	0.98478
	777.153	0.98593	777.153	0.64461	777.153	0.98352
	775.225	0.98683	775.225	0.53705	775.225	0.98247
	773.297	0.98803	773.297	0.43943	773.297	0.98226
	771.368	0.98804	771.368	0.37106	771.368	0.98311
	769.44	0.98397	769.44	0.34751	769.44	0.98477
	767.511	0.9723	767.511	0.3746	767.511	0.98653
	765.583	0.95076	765.583	0.44434	765.583	0.98749
	763.655	0.92014	763.655	0.53824	763.655	0.98694
	761.726	0.88501	761.726	0.63561	761.726	0.98461
	759.798	0.85317	759.798	0.7204	759.798	0.98084
	757.869	0.83319	757.869	0.78406	757.869	0.97643
	755.941	0.83077	755.941	0.82594	755.941	0.97229
	754.012	0.84606	754.012	0.85149	754.012	0.9691
	752.084	0.87423	752.084	0.86776	752.084	0.9672
	750.156	0.90751	750.156	0.87963	750.156	0.96671
	748.227	0.93705	748.227	0.88923	748.227	0.96757
	746.299	0.955	746.299	0.89713	746.299	0.96944
	744.37	0.9566	744.37	0.90355	744.37	0.97164
	742.442	0.94156	742.442	0.90874	742.442	0.97322
	740.513	0.914	740.513	0.9134	740.513	0.97312
	738.585	0.88185	738.585	0.91912	738.585	0.97066
	736.657	0.85534	736.657	0.92682	736.657	0.96603
	734.728	0.84344	734.728	0.93326	734.728	0.96041
	732.8	0.84971	732.8	0.93057	732.8	0.95554
	730.871	0.8712	730.871	0.91078	730.871	0.95301
	728.943	0.90061	728.943	0.87091	728.943	0.95367
	727.015	0.92973	727.015	0.81544	727.015	0.95739
	725.086	0.95238	725.086	0.75677	725.086	0.96319
	723.158	0.96609	723.158	0.71305	723.158	0.96976
	721.229	0.97222	721.229	0.69994	721.229	0.976
	719.301	0.97405	719.301	0.72066	719.301	0.98121
	717.372	0.97451	717.372	0.76491	717.372	0.98504
	715.444	0.97514	715.444	0.81692	715.444	0.98734
	713.516	0.97625	713.516	0.8629	713.516	0.98811
	711.587	0.97732	711.587	0.89459	711.587	0.98744
	709.659	0.97758	709.659	0.91078	709.659	0.9856
	707.73	0.97671	707.73	0.91642	707.73	0.98307
	705.802	0.975	705.802	0.91808	705.802	0.98049
	703.873	0.9729	703.873	0.9193	703.873	0.97853
	701.945	0.97034	701.945	0.92051	701.945	0.97763
	700.017	0.96663	700.017	0.92154	700.017	0.97796
	698.088	0.96098	698.088	0.92271	698.088	0.97936
	696.16	0.95314	696.16	0.92434	696.16	0.98142
	694.231	0.94418	694.231	0.92652	694.231	0.98357
	692.303	0.9366	692.303	0.92915	692.303	0.98528
	690.375	0.93331	690.375	0.93199	690.375	0.98614
	688.446	0.93594	688.446	0.93471	688.446	0.98595
	686.518	0.94385	686.518	0.93695	686.518	0.98474
	684.589	0.95463	684.589	0.93845	684.589	0.98281
	682.661	0.96532	682.661	0.9391	682.661	0.98068
	680.732	0.97346	680.732	0.93892	680.732	0.97893
	678.804	0.97794	678.804	0.93804	678.804	0.97802
	676.876	0.9792	676.876	0.9367	676.876	0.97814
	674.947	0.9787	674.947	0.93527	674.947	0.97921
	673.019	0.97778	673.019	0.93416	673.019	0.98086
	671.09	0.97712	671.09	0.93372	671.09	0.98252
	669.162	0.97681	669.162	0.93418	669.162	0.98363
	667.234	0.9766	667.234	0.93554	667.234	0.98377
	665.305	0.97622	665.305	0.93749	665.305	0.98275
	663.377	0.97552	663.377	0.93948	663.377	0.98064
	661.448	0.97475	661.448	0.94092	661.448	0.97781
	659.52	0.97442	659.52	0.94142	659.52	0.97492
	657.591	0.97486	657.591	0.94088	657.591	0.97272
	655.663	0.9759	655.663	0.93947	655.663	0.97179
	653.735	0.97692	653.735	0.93758	653.735	0.97238
	651.806	0.97712	651.806	0.93564	651.806	0.97431
	649.878	0.97593	649.878	0.93393	649.878	0.97702
	647.949	0.97332	647.949	0.93256	647.949	0.9797
	646.021	0.9699	646.021	0.93152	646.021	0.9816
	644.092	0.96668	644.092	0.9307	644.092	0.98219
	642.164	0.9645	642.164	0.93	642.164	0.98125
	640.236	0.96358	640.236	0.92935	640.236	0.97889
	638.307	0.9634	638.307	0.92878	638.307	0.9755
	636.379	0.96303	636.379	0.92836	636.379	0.97159
	634.45	0.96157	634.45	0.9281	634.45	0.96775
	632.522	0.95847	632.522	0.92793	632.522	0.9645
	630.594	0.95361	630.594	0.92759	630.594	0.96222
	628.665	0.9475	628.665	0.92677	628.665	0.96104
	626.737	0.94126	626.737	0.92519	626.737	0.9608
	624.808	0.9363	624.808	0.92277	624.808	0.96109
	622.88	0.9332	622.88	0.91969	622.88	0.96125
	620.951	0.93101	620.951	0.91643	620.951	0.96051
	619.023	0.92771	619.023	0.91356	619.023	0.95824
	617.095	0.92159	617.095	0.91199	617.095	0.95429
	615.166	0.91237	615.166	0.91291	615.166	0.94909
	613.238	0.90186	613.238	0.91604	613.238	0.94362
	611.309	0.89396	611.309	0.917	611.309	0.9392
	609.381	0.89304	609.381	0.90761	609.381	0.93698
	607.452	0.90119	607.452	0.88021	607.452	0.93757
	605.524	0.91656	605.524	0.83244	605.524	0.94075
	603.596	0.93472	603.596	0.77002	603.596	0.94568
	601.667	0.95126	601.667	0.70707	601.667	0.95118
	599.739	0.9633	599.739	0.66263	599.739	0.95612
	597.81	0.97003	597.81	0.65149	597.81	0.9596
	595.882	0.97246	595.882	0.67491	595.882	0.9611
	593.954	0.97252	593.954	0.72017	593.954	0.96052
	592.025	0.97166	592.025	0.76854	592.025	0.95808
	590.097	0.97042	590.097	0.80404	590.097	0.9543
	588.168	0.96907	588.168	0.81918	588.168	0.94996
	586.24	0.96811	586.24	0.81698	586.24	0.94601
	584.311	0.96803	584.311	0.80836	584.311	0.94335
	582.383	0.96889	582.383	0.80496	582.383	0.94259
	580.455	0.97016	580.455	0.8125	580.455	0.9439
	578.526	0.97067	578.526	0.82982	578.526	0.9469
	576.598	0.96897	576.598	0.85209	576.598	0.95072
	574.669	0.96394	574.669	0.87404	574.669	0.95427
	572.741	0.95525	572.741	0.89198	572.741	0.9565
	570.812	0.94363	570.812	0.90473	570.812	0.95677
	568.884	0.93091	568.884	0.91321	568.884	0.95501
	566.956	0.91981	566.956	0.91913	566.956	0.95179
	565.027	0.91299	565.027	0.92379	565.027	0.94815
	563.099	0.91195	563.099	0.92785	563.099	0.94524
	561.17	0.9166	561.17	0.93158	561.17	0.944
	559.242	0.92553	559.242	0.93512	559.242	0.94491
	557.314	0.93659	557.314	0.93862	557.314	0.9479
	555.385	0.94754	555.385	0.94222	555.385	0.95238
	553.457	0.95686	553.457	0.94593	553.457	0.95747
	551.528	0.96395	551.528	0.94955	551.528	0.9622
	549.6	0.96875	549.6	0.95281	549.6	0.9657
	547.671	0.9714	547.671	0.95547	547.671	0.96741
	545.743	0.97228	545.743	0.95745	545.743	0.9671
	543.815	0.9721	543.815	0.95875	543.815	0.96495
	541.886	0.97167	541.886	0.95949	541.886	0.96147
	539.958	0.97174	539.958	0.95983	539.958	0.95737
	538.029	0.97265	538.029	0.95994	538.029	0.95342
	536.101	0.97416	536.101	0.96007	536.101	0.95034
	534.172	0.97549	534.172	0.96045	534.172	0.94867
	532.244	0.97571	532.244	0.96127	532.244	0.94865
	530.316	0.97424	530.316	0.96262	530.316	0.95013
	528.387	0.97114	528.387	0.9645	528.387	0.95264
	526.459	0.96704	526.459	0.96674	526.459	0.95538
	524.53	0.96274	524.53	0.96907	524.53	0.95752
	522.602	0.9588	522.602	0.97114	522.602	0.95839
	520.674	0.95544	520.674	0.97263	520.674	0.95772
	518.745	0.95266	518.745	0.97327	518.745	0.9558
	516.817	0.95054	516.817	0.97298	516.817	0.95336
	514.888	0.94931	514.888	0.97184	514.888	0.95135
	512.96	0.94924	512.96	0.9701	512.96	0.95062
	511.031	0.95021	511.031	0.96812	511.031	0.95163
	509.103	0.9516	509.103	0.96626	509.103	0.95434
	507.175	0.95239	507.175	0.9648	507.175	0.95825
	505.246	0.95173	505.246	0.96385	505.246	0.96253
	503.318	0.94946	503.318	0.96321	503.318	0.9663
	501.389	0.9465	501.389	0.9624	501.389	0.96882
	499.461	0.94443	499.461	0.96063	499.461	0.96973
	497.533	0.9447	497.533	0.95708	497.533	0.96902
	495.604	0.94779	495.604	0.95112	495.604	0.96716
	493.676	0.95296	493.676	0.94259	493.676	0.9649
	491.747	0.95864	491.747	0.93195	491.747	0.96316
	489.819	0.96314	489.819	0.92019	489.819	0.96273
	487.89	0.96536	487.89	0.90846	487.89	0.96411
	485.962	0.96526	485.962	0.89775	485.962	0.96732
	484.034	0.96358	484.034	0.8887	484.034	0.97186
	482.105	0.961	482.105	0.88178	482.105	0.97684
	480.177	0.95753	480.177	0.87745	480.177	0.98117
	478.248	0.95241	478.248	0.87641	478.248	0.98385
	476.32	0.9447	476.32	0.87939	476.32	0.98422
	474.391	0.93406	474.391	0.88689	474.391	0.98215
	472.463	0.92155	472.463	0.89862	472.463	0.97815
	470.535	0.90974	470.535	0.91338	470.535	0.9732
	468.606	0.90186	468.606	0.9293	468.606	0.96859
	466.678	0.90034	466.678	0.94421	466.678	0.96551
	464.749	0.90573	464.749	0.95575	464.749	0.96473
	462.821	0.91656	462.821	0.96145	462.821	0.96642
	460.893	0.92995	460.893	0.95929	460.893	0.97005
	458.964	0.94284	458.964	0.94884	458.964	0.9746
	457.036	0.95325	457.036	0.93193	457.036	0.97889
	455.107	0.96071	455.107	0.91246	455.107	0.98189
	453.179	0.96596	453.179	0.89556	453.179	0.98296
	451.25	0.97014	451.25	0.88563	451.25	0.98197
	449.322	0.97402	449.322	0.88417	449.322	0.97928
	447.394	0.97765	447.394	0.88881	447.394	0.97566
	445.465	0.98048	445.465	0.89491	445.465	0.97201
	443.537	0.98191	443.537	0.89847	443.537	0.96926
	441.608	0.98193	441.608	0.89804	441.608	0.96811
	439.68	0.98117	439.68	0.89509	439.68	0.9688
	437.751	0.98065	437.751	0.89304	437.751	0.97124
	435.823	0.98135	435.823	0.89537	435.823	0.97529
	433.895	0.98373	433.895	0.90369	433.895	0.98057
	431.966	0.98736	431.966	0.91706	431.966	0.98622
	430.038	0.99114	430.038	0.93292	430.038	0.99115
	428.109	0.99403	428.109	0.94863	428.109	0.99445
	426.181	0.99559	426.181	0.96231	426.181	0.99553
	424.253	0.99599	424.253	0.97307	424.253	0.99421
	422.324	0.99578	422.324	0.98097	422.324	0.99112
	420.396	0.99552	420.396	0.98661	420.396	0.98778
	418.467	0.99544	418.467	0.99069	418.467	0.98561
	416.539	0.99529	416.539	0.9937	416.539	0.98529
	414.61	0.99464	414.61	0.99593	414.61	0.98678
	412.682	0.9936	412.682	0.99753	412.682	0.98973
	410.754	0.99239	410.754	0.99859	410.754	0.99309
	408.825	0.99133	408.825	0.99917	408.825	0.99591
	406.897	0.99069	406.897	0.99941	406.897	0.99773
	404.968	0.99069	404.968	0.99941	404.968	0.99773
	403.04	0.99069	403.04	0.99941	403.04	0.99773
	401.111	0.99069	401.111	0.99941	401.111	0.99773
	399.183	0.99069	399.183	0.99941	399.183	0.99773

## Sheet: figure 2d
Figure 2d Experimental and simulated PXRD patterns of PY-DHBD-COF.
		2 theta	Experimental	Refinement	Difference	Bragg positions		2 theta	Simulated
		2.3	984	962.07	-1169.54	3.09554	-546.1	2	-183.478
		2.32	951	961.31	-1201.78	3.09554	-546.1	2.02	-182.867
		2.34	915	969.14	-1245.61	3.10324	-546.1	2.04	-182.222
		2.36	902	959.48	-1248.95	3.10324	-546.1	2.06	-181.54
		2.38	920	949.91	-1221.39	4.26694	-546.1	2.08	-180.817
		2.4	905	940.64	-1227.11	4.27754	-546.1	2.1	-180.052
		2.42	906	932.02	-1217.49	4.48684	-546.1	2.12	-179.239
		2.44	906	924.24	-1209.71	4.49794	-546.1	2.14	-178.37
		2.46	906	917.73	-1203.2	4.82104	-546.1	2.16	-177.44
		2.48	934	913.06	-1170.53	4.82104	-546.1	2.18	-176.446
		2.5	959	910.89	-1143.36	4.83304	-546.1	2.2	-175.383
		2.52	943	912.02	-1160.49	4.83304	-546.1	2.22	-174.248
		2.54	954	917.4	-1154.88	4.96854	-546.1	2.24	-173.035
		2.56	970	928.13	-1149.6	4.96854	-546.1	2.26	-171.74
		2.58	958	945.51	-1178.98	4.98094	-546.1	2.28	-170.355
		2.6	972	971.02	-1190.49	4.98094	-546.1	2.3	-168.873
		2.62	1044	1006.34	-1153.81	6.19334	-546.1	2.32	-167.284
		2.64	1149	1053.35	-1095.82	6.19334	-546.1	2.34	-165.58
		2.66	1241	1114	-1064.47	6.20874	-546.1	2.36	-163.744
		2.68	1295	1190.41	-1086.89	6.20874	-546.1	2.38	-161.757
		2.7	1367	1284.77	-1109.24	6.40234	-546.1	2.4	-159.603
		2.72	1499	1399.21	-1091.68	6.41824	-546.1	2.42	-157.263
		2.74	1596	1535.72	-1131.19	6.73234	-546.1	2.44	-154.716
		2.76	1650	1695.94	-1237.41	6.74914	-546.1	2.46	-151.936
		2.78	1797	1881.01	-1275.48	6.78464	-546.1	2.48	-148.894
		2.8	1966	2091.32	-1316.8	6.78464	-546.1	2.5	-145.556
		2.82	2223	2326.23	-1294.7	6.80144	-546.1	2.52	-141.885
		2.84	2445	2583.82	-1330.3	6.80144	-546.1	2.54	-137.834
		2.86	2606	2860.57	-1446.05	7.06294	-546.1	2.56	-133.349
		2.88	2972	3151.23	-1370.7	7.06294	-546.1	2.58	-128.367
		2.9	3271	3448.65	-1369.12	7.08054	-546.1	2.6	-122.814
		2.92	3725	3743.82	-1210.3	7.08054	-546.1	2.62	-116.597
		2.94	4101	4026.2	-1116.67	7.82064	-546.1	2.64	-109.605
		2.96	4336	4284.18	-1139.66	7.82064	-546.1	2.66	-101.698
		2.98	4732	4505.94	-965.415	7.84014	-546.1	2.68	-92.6891
		3	4924	4680.39	-947.865	7.84014	-546.1	2.7	-82.3215
		3.02	4957	4798.38	-1032.85	7.97334	-546.1	2.72	-70.218
		3.04	5048	4853.77	-997.245	7.97334	-546.1	2.74	-55.7993
		3.06	4848	4844.31	-1187.79	7.99314	-546.1	2.76	-38.1484
		3.08	4641	4772.04	-1322.52	7.99314	-546.1	2.78	-15.8066
		3.1	4382	4643.2	-1452.68	8.53984	-546.1	2.8	13.5122
		3.12	4192	4467.57	-1467.04	8.56114	-546.1	2.82	53.2741
		3.14	4054	4257.28	-1394.75	8.83054	-546.1	2.84	108.494
		3.16	3865	4025.43	-1351.9	8.83054	-546.1	2.86	186.008
		3.18	3648	3784.67	-1328.14	8.85254	-546.1	2.88	294.488
		3.2	3431	3546.01	-1306.48	8.85254	-546.1	2.9	443.985
		3.22	3231	3318.02	-1278.49	8.98054	-546.1	2.92	644.846
		3.24	3019	3106.51	-1278.98	9.00294	-546.1	2.94	905.928
		3.26	2866	2914.57	-1240.05	9.23144	-546.1	2.96	1232.24
		3.28	2738	2742.99	-1196.46	9.23144	-546.1	2.98	1622.24
		3.3	2604	2590.75	-1178.22	9.25444	-546.1	3	2065.18
		3.32	2489	2455.69	-1158.16	9.25444	-546.1	3.02	2538.44
		3.34	2396	2335	-1130.47	9.29564	-546.1	3.04	3005
		3.36	2385	2225.75	-1032.22	9.29564	-546.1	3.06	3412.13
		3.38	2249	2125.13	-1067.6	9.31884	-546.1	3.08	3696.17
		3.4	2157	2030.74	-1065.21	9.31884	-546.1	3.1	3800
		3.42	2092	1940.63	-1040.1	9.65064	-546.1	3.12	3699.62
		3.44	1981	1853.35	-1063.82	9.65064	-546.1	3.14	3418.29
		3.46	1887	1767.94	-1072.41	9.67474	-546.1	3.16	3012.79
		3.48	1767	1683.82	-1108.29	9.67474	-546.1	3.18	2546.83
		3.5	1681	1600.73	-1111.2	9.94644	-546.1	3.2	2073.37
		3.52	1642	1518.67	-1068.15	9.94644	-546.1	3.22	1629.72
		3.54	1529	1437.81	-1100.29	9.97124	-546.1	3.24	1238.73
		3.56	1401	1358.43	-1148.91	9.97124	-546.1	3.26	911.318
		3.58	1340	1280.85	-1132.32	10.6804	-546.1	3.28	649.169
		3.6	1237	1205.43	-1159.91	10.707	-546.1	3.3	447.367
		3.62	1122	1132.49	-1201.96	10.8822	-546.1	3.32	297.101
		3.64	1087	1062.32	-1166.79	10.8822	-546.1	3.34	188.032
		3.66	1038	995.17	-1148.65	10.9093	-546.1	3.36	110.095
		3.68	952	931.22	-1170.69	10.9093	-546.1	3.38	54.5899
		3.7	847	870.6	-1215.07	10.9147	-546.1	3.4	14.6475
		3.72	798	813.38	-1206.85	10.9147	-546.1	3.42	-14.7762
		3.74	745	759.59	-1206.06	10.9419	-546.1	3.44	-37.171
		3.76	691	709.2	-1209.68	10.9419	-546.1	3.46	-54.8402
		3.78	627	662.14	-1226.61	11.0366	-546.1	3.48	-69.2544
		3.8	583	618.34	-1226.81	11.0366	-546.1	3.5	-81.3374
		3.82	507	577.65	-1262.12	11.0642	-546.1	3.52	-91.6732
		3.84	429	539.96	-1302.44	11.0642	-546.1	3.54	-100.641
		3.86	441	505.1	-1255.57	11.2321	-546.1	3.56	-108.5
		3.88	378	472.93	-1286.41	11.2601	-546.1	3.58	-115.436
		3.9	402	443.3	-1232.77	11.4342	-546.1	3.6	-121.59
		3.92	376	416.05	-1231.52	11.4342	-546.1	3.62	-127.073
		3.94	375	391.04	-1207.52	11.4627	-546.1	3.64	-131.977
		3.96	360	368.15	-1199.62	11.4627	-546.1	3.66	-136.377
		3.98	325	347.26	-1213.73	11.5896	-546.1	3.68	-140.334
		4	352	337.12	-1176.59	11.5896	-546.1	3.7	-143.902
		4.02	339	328.79	-1181.27	11.6185	-546.1	3.72	-147.126
		4.04	330	322.21	-1183.68	11.6185	-546.1	3.74	-150.043
		4.06	340	317.32	-1168.79	12.0202	-546.1	3.76	-152.685
		4.08	364	314.08	-1141.55	12.0202	-546.1	3.78	-155.08
		4.1	342	312.47	-1161.94	12.0502	-546.1	3.8	-157.251
		4.12	363	312.47	-1140.94	12.0502	-546.1	3.82	-159.218
		4.14	350	314.06	-1155.53	12.4048	-546.1	3.84	-160.996
		4.16	334	317.23	-1174.7	12.4048	-546.1	3.86	-162.6
		4.18	343	321.95	-1170.43	12.4357	-546.1	3.88	-164.04
		4.2	369	328.17	-1150.65	12.4357	-546.1	3.9	-165.324
		4.22	373	335.8	-1154.27	12.6356	-546.1	3.92	-166.457
		4.24	376	344.73	-1160.2	12.6356	-546.1	3.94	-167.44
		4.26	373	354.76	-1173.23	12.6672	-546.1	3.96	-168.271
		4.28	375	365.65	-1182.12	12.6672	-546.1	3.98	-168.924
		4.3	384	377.08	-1184.55	12.8246	-546.1	4	-169.355
		4.32	387	388.67	-1193.15	12.8567	-546.1	4.02	-169.524
		4.34	400	399.95	-1191.43	12.9389	-546.1	4.04	-169.371
		4.36	404	410.44	-1197.92	12.9389	-546.1	4.06	-168.794
		4.38	377	419.61	-1234.08	12.9712	-546.1	4.08	-167.638
		4.4	371	426.99	-1247.46	12.9712	-546.1	4.1	-165.678
		4.42	393	432.15	-1230.62	13.0209	-546.1	4.12	-162.618
		4.44	407	434.8	-1219.27	13.0209	-546.1	4.14	-158.095
		4.46	436	434.79	-1190.27	13.0534	-546.1	4.16	-151.715
		4.48	430	432.16	-1193.64	13.0534	-546.1	4.18	-143.111
		4.5	405	427.11	-1213.58	13.4881	-546.1	4.2	-132.015
		4.52	396	419.99	-1215.46	13.5218	-546.1	4.22	-118.348
		4.54	422	411.28	-1180.76	13.5931	-546.1	4.24	-102.361
		4.56	383	401.46	-1209.93	13.5931	-546.1	4.26	-84.7358
		4.58	388	391.06	-1194.53	13.627	-546.1	4.28	-66.6749
		4.6	380	380.52	-1191.99	13.627	-546.1	4.3	-49.9866
		4.62	351	370.21	-1210.68	13.6573	-546.1	4.32	-37.0253
		4.64	350	360.4	-1201.88	13.6573	-546.1	4.34	-30.2356
		4.66	349	351.25	-1193.72	13.6914	-546.1	4.36	-31.2014
		4.68	330	342.85	-1204.32	13.6914	-546.1	4.38	-39.785
		4.7	379	335.19	-1147.67	13.9711	-546.1	4.4	-54.2118
		4.72	355	328.25	-1164.72	13.9711	-546.1	4.42	-72.0052
		4.74	354	321.93	-1159.41	14.006	-546.1	4.44	-90.8793
		4.76	318	316.16	-1189.64	14.006	-546.1	4.46	-109.119
		4.78	286	310.84	-1216.31	14.1266	-546.1	4.48	-125.606
		4.8	307	305.9	-1190.38	14.1266	-546.1	4.5	-139.729
		4.82	321	301.28	-1171.76	14.1529	-546.1	4.52	-151.283
		4.84	309	296.91	-1179.39	14.1529	-546.1	4.54	-160.363
		4.86	309	292.77	-1175.24	14.1619	-546.1	4.56	-167.263
		4.88	294	288.83	-1186.3	14.1619	-546.1	4.58	-172.369
		4.9	280	285.09	-1196.56	14.1883	-546.1	4.6	-176.086
		4.92	280	281.54	-1193.02	14.1883	-546.1	4.62	-178.78
		4.94	285	278.18	-1184.66	14.4975	-546.1	4.64	-180.751
		4.96	273	275.01	-1193.48	14.4975	-546.1	4.66	-182.225
		4.98	271	272.05	-1192.52	14.5337	-546.1	4.68	-183.362
		5	273	269.28	-1187.76	14.5337	-546.1	4.7	-184.268
		5.02	278	266.73	-1180.2	14.9432	-546.1	4.72	-185.015
		5.04	257	264.38	-1198.85	14.9432	-546.1	4.74	-185.648
		5.06	255	262.23	-1198.7	14.9734	-546.1	4.76	-186.194
		5.08	260	260.29	-1191.77	14.9806	-546.1	4.78	-186.673
		5.1	264	258.55	-1186.02	14.9806	-546.1	4.8	-187.095
		5.12	238	257.01	-1210.48	15.0109	-546.1	4.82	-187.472
		5.14	234	255.65	-1213.12	15.1424	-546.1	4.84	-187.808
		5.16	243	252.26	-1200.73	15.1424	-546.1	4.86	-188.11
		5.18	239	249.04	-1201.52	15.1803	-546.1	4.88	-188.382
		5.2	247	245.99	-1190.46	15.1803	-546.1	4.9	-188.626
		5.22	235	243.11	-1199.58	15.5232	-546.1	4.92	-188.844
		5.24	238	240.38	-1193.85	15.5232	-546.1	4.94	-189.038
		5.26	241	237.81	-1188.28	15.562	-546.1	4.96	-189.21
		5.28	218	235.37	-1208.84	15.562	-546.1	4.98	-189.361
		5.3	209	233.08	-1215.55	15.6386	-546.1	5	-189.493
		5.32	228	230.92	-1194.4	15.6386	-546.1	5.02	-189.607
		5.34	237	228.89	-1183.36	15.6778	-546.1	5.04	-189.703
		5.36	221	226.99	-1197.46	15.6778	-546.1	5.06	-189.783
		5.38	219	225.22	-1197.69	15.678	-546.1	5.08	-189.846
		5.4	220	223.6	-1195.07	15.678	-546.1	5.1	-189.894
		5.42	210	222.12	-1203.59	15.7173	-546.1	5.12	-189.944
		5.44	210	220.8	-1202.28	15.7173	-546.1	5.14	-190.127
		5.46	216	219.66	-1195.14	15.7494	-546.1	5.16	-190.448
		5.48	234	218.74	-1176.21	15.7888	-546.1	5.18	-190.869
		5.5	242	218.05	-1167.53	15.895	-546.1	5.2	-191.351
		5.52	225	217.66	-1184.14	15.895	-546.1	5.22	-191.857
		5.54	228	217.61	-1181.08	15.9348	-546.1	5.24	-192.347
		5.56	236	217.99	-1173.46	15.9348	-546.1	5.26	-192.784
		5.58	199	218.86	-1211.33	15.9856	-546.1	5.28	-193.127
		5.6	249	222.71	-1165.18	15.9856	-546.1	5.3	-193.339
		5.62	210	227.27	-1208.74	16.0256	-546.1	5.32	-193.379
		5.64	235	232.68	-1189.16	16.0256	-546.1	5.34	-193.219
		5.66	283	239.1	-1147.57	16.3243	-546.1	5.36	-192.969
		5.68	254	246.72	-1184.19	16.3243	-546.1	5.38	-192.697
		5.7	246	255.73	-1201.2	16.3651	-546.1	5.4	-192.402
		5.72	283	266.39	-1174.86	16.3651	-546.1	5.42	-192.08
		5.74	310	278.94	-1160.42	16.4332	-546.1	5.44	-191.731
		5.76	303	293.67	-1182.15	16.4332	-546.1	5.46	-191.351
		5.78	293	310.89	-1209.36	16.4743	-546.1	5.48	-190.936
		5.8	338	330.91	-1184.39	16.4743	-546.1	5.5	-190.484
		5.82	358	354.06	-1187.53	17.0163	-546.1	5.52	-189.991
		5.84	352	380.67	-1220.15	17.0163	-546.1	5.54	-189.451
		5.86	386	411.04	-1216.52	17.0589	-546.1	5.56	-188.859
		5.88	427	445.41	-1209.89	17.0589	-546.1	5.58	-188.21
		5.9	458	483.98	-1217.45	17.0791	-546.1	5.6	-187.495
		5.92	490	526.83	-1228.3	17.0791	-546.1	5.62	-186.707
		5.94	528	573.88	-1237.35	17.1219	-546.1	5.64	-185.835
		5.96	574	624.87	-1242.34	17.1219	-546.1	5.66	-184.869
		5.98	633	679.34	-1237.81	17.1276	-546.1	5.68	-183.794
		6	712	736.55	-1216.02	17.1705	-546.1	5.7	-182.594
		6.02	814	795.45	-1172.93	17.2356	-546.1	5.72	-181.25
		6.04	892	854.75	-1154.22	17.2356	-546.1	5.74	-179.737
		6.06	929	912.86	-1175.33	17.276	-546.1	5.76	-178.025
		6.08	1003	968.03	-1156.51	17.276	-546.1	5.78	-176.074
		6.1	1093	1018.43	-1116.91	17.2787	-546.1	5.8	-173.831
		6.12	1117	1062.31	-1136.79	17.2787	-546.1	5.82	-171.214
		6.14	1141	1098.15	-1148.62	17.3193	-546.1	5.84	-168.102
		6.16	1159	1124.84	-1157.31	17.3193	-546.1	5.86	-164.302
		6.18	1178	1141.78	-1155.26	17.4866	-546.1	5.88	-159.506
		6.2	1195	1148.96	-1145.43	17.4866	-546.1	5.9	-153.234
		6.22	1203	1146.93	-1135.41	17.5304	-546.1	5.92	-144.754
		6.24	1228	1136.68	-1100.16	17.5304	-546.1	5.94	-133.003
		6.26	1131	1119.49	-1179.96	17.7141	-546.1	5.96	-116.523
		6.28	1089	1096.75	-1199.22	17.7141	-546.1	5.98	-93.4526
		6.3	1074	1069.75	-1187.22	17.7585	-546.1	6	-61.6143
		6.32	996	1039.65	-1235.12	17.7585	-546.1	6.02	-18.7343
		6.34	964	1007.34	-1234.81	17.9416	-546.1	6.04	37.1817
		6.36	926	973.48	-1238.95	17.9416	-546.1	6.06	107.343
		6.38	945	938.56	-1185.03	17.9866	-546.1	6.08	191.592
		6.4	851	902.97	-1243.44	17.9866	-546.1	6.1	287.809
		6.42	790	867.05	-1268.52	18.0168	-546.1	6.12	391.331
		6.44	773	831.15	-1249.62	18.062	-546.1	6.14	494.388
		6.46	775	795.65	-1212.12	18.1447	-546.1	6.16	585.791
		6.48	696	760.91	-1256.39	18.1447	-546.1	6.18	651.812
		6.5	714	727.32	-1204.79	18.1902	-546.1	6.2	679.674
		6.52	653	695.17	-1233.65	18.1902	-546.1	6.22	663.153
		6.54	634	664.69	-1222.17	18.4218	-546.1	6.24	606.049
		6.56	640	636.02	-1187.49	18.4218	-546.1	6.26	519.979
		6.58	613	609.2	-1187.68	18.468	-546.1	6.28	418.848
		6.6	565	584.17	-1210.65	18.468	-546.1	6.3	314.65
		6.62	558	560.81	-1194.28	18.5234	-546.1	6.32	216.039
		6.64	545	538.94	-1185.42	18.5234	-546.1	6.34	128.441
		6.66	507	518.35	-1202.82	18.5699	-546.1	6.36	54.5864
		6.68	503	498.84	-1187.31	18.5699	-546.1	6.38	-4.91309
		6.7	516	480.24	-1155.71	18.6531	-546.1	6.4	-50.9676
		6.72	488	462.38	-1165.85	18.6531	-546.1	6.42	-85.4153
		6.74	440	445.18	-1196.66	18.6999	-546.1	6.44	-110.494
		6.76	429	428.57	-1191.04	18.6999	-546.1	6.46	-128.429
		6.78	429	412.55	-1175.02	18.7569	-546.1	6.48	-141.173
		6.8	401	397.13	-1187.6	18.7569	-546.1	6.5	-150.285
		6.82	386	382.36	-1187.83	18.8039	-546.1	6.52	-156.919
		6.84	388	368.3	-1171.77	18.8039	-546.1	6.54	-161.876
		6.86	365	354.99	-1181.46	19.0675	-546.1	6.56	-165.679
		6.88	332	342.47	-1201.94	19.0675	-546.1	6.58	-168.652
		6.9	325	330.5	-1196.97	19.1153	-546.1	6.6	-170.98
		6.92	337	319.63	-1174.1	19.1153	-546.1	6.62	-172.756
		6.94	343	309.58	-1158.05	19.1384	-546.1	6.64	-173.999
		6.96	337	300.32	-1154.79	19.1384	-546.1	6.66	-174.679
		6.98	317	291.82	-1166.29	19.1865	-546.1	6.68	-174.726
		7	292	284.04	-1183.52	19.1865	-546.1	6.7	-174.053
		7.02	279	276.93	-1189.41	19.2878	-546.1	6.72	-172.569
		7.04	265	270.45	-1196.93	19.3362	-546.1	6.74	-170.21
		7.06	236	264.54	-1220.02	19.3706	-546.1	6.76	-166.969
		7.08	233	259.17	-1217.65	19.3706	-546.1	6.78	-162.927
		7.1	230	254.28	-1215.76	19.4192	-546.1	6.8	-158.286
		7.12	241	248.03	-1198.51	19.4192	-546.1	6.82	-153.402
		7.14	250	242.19	-1183.67	19.4203	-546.1	6.84	-148.806
		7.16	231	236.72	-1197.19	19.4203	-546.1	6.86	-145.196
		7.18	214	231.59	-1209.06	19.469	-546.1	6.88	-143.301
		7.2	226	226.78	-1192.26	19.469	-546.1	6.9	-143.616
		7.22	215	222.26	-1198.73	19.8125	-546.1	6.92	-146.154
		7.24	206	217.99	-1203.46	19.8125	-546.1	6.94	-150.452
		7.26	239	213.97	-1166.44	19.8623	-546.1	6.96	-155.831
		7.28	215	210.17	-1186.65	19.8623	-546.1	6.98	-161.64
		7.3	204	206.56	-1194.03	19.9688	-546.1	7	-167.378
		7.32	212	203.15	-1182.62	19.9688	-546.1	7.02	-172.693
		7.34	212	199.89	-1179.36	20.019	-546.1	7.04	-177.366
		7.36	195	196.79	-1193.27	20.019	-546.1	7.06	-181.298
		7.38	183	193.83	-1202.3	20.2048	-546.1	7.08	-184.484
		7.4	182	191	-1200.47	20.2048	-546.1	7.1	-186.983
		7.42	193	188.28	-1186.76	20.2556	-546.1	7.12	-188.896
		7.44	190	185.67	-1187.15	20.2556	-546.1	7.14	-190.338
		7.46	183	183.16	-1191.64	20.2914	-546.1	7.16	-191.421
		7.48	183	180.74	-1189.21	20.3424	-546.1	7.18	-192.239
		7.5	208	178.39	-1161.86	20.3621	-546.1	7.2	-192.869
		7.52	182	176.13	-1185.6	20.3621	-546.1	7.22	-193.367
		7.54	172	173.94	-1193.42	20.4056	-546.1	7.24	-193.774
		7.56	166	171.8	-1197.28	20.4056	-546.1	7.26	-194.119
		7.58	180	169.73	-1181.2	20.4133	-546.1	7.28	-194.421
		7.6	182	167.71	-1177.18	20.4133	-546.1	7.3	-194.694
		7.62	175	165.74	-1182.21	20.4503	-546.1	7.32	-194.941
		7.64	165	163.82	-1190.29	20.4503	-546.1	7.34	-195.166
		7.66	169	161.95	-1184.42	20.4568	-546.1	7.36	-195.37
		7.68	169	160.11	-1182.58	20.4568	-546.1	7.38	-195.558
		7.7	160	158.31	-1189.78	20.5016	-546.1	7.4	-195.73
		7.72	152	156.55	-1196.03	20.5016	-546.1	7.42	-195.89
		7.74	147	154.82	-1199.29	20.5286	-546.1	7.44	-196.038
		7.76	159	153.13	-1185.6	20.5286	-546.1	7.46	-196.175
		7.78	163	151.46	-1179.93	20.5802	-546.1	7.48	-196.303
		7.8	145	149.82	-1196.29	20.5802	-546.1	7.5	-196.422
		7.82	139	148.21	-1200.68	20.7445	-546.1	7.52	-196.533
		7.84	144	146.62	-1194.09	20.7445	-546.1	7.54	-196.637
		7.86	141	145.05	-1195.53	20.7966	-546.1	7.56	-196.731
		7.88	134	143.5	-1200.97	20.7966	-546.1	7.58	-196.817
		7.9	121	141.96	-1212.43	20.9901	-546.1	7.6	-196.895
		7.92	142	140.44	-1189.92	20.9901	-546.1	7.62	-196.967
		7.94	145	138.94	-1185.42	21.0429	-546.1	7.64	-197.033
		7.96	133	137.45	-1195.92	21.0429	-546.1	7.66	-197.094
		7.98	125	135.98	-1202.45	21.2979	-546.1	7.68	-197.151
		8	111	134.54	-1215.02	21.2979	-546.1	7.7	-197.204
		8.02	127	133.43	-1197.91	21.3124	-546.1	7.72	-197.256
		8.04	130	132.36	-1193.83	21.3124	-546.1	7.74	-197.306
		8.06	135	131.33	-1187.8	21.3515	-546.1	7.76	-197.354
		8.08	164	130.36	-1157.83	21.3515	-546.1	7.78	-197.401
		8.1	144	129.45	-1176.92	21.366	-546.1	7.8	-197.444
		8.12	148	128.61	-1172.08	21.366	-546.1	7.82	-197.485
		8.14	135	127.86	-1184.33	21.455	-546.1	7.84	-197.523
		8.16	122	127.2	-1196.67	21.5089	-546.1	7.86	-197.558
		8.18	143	126.63	-1175.1	21.5747	-546.1	7.88	-197.591
		8.2	130	126.18	-1187.66	21.5747	-546.1	7.9	-197.621
		8.22	124	125.84	-1193.31	21.6289	-546.1	7.92	-197.648
		8.24	116	125.62	-1201.09	21.6289	-546.1	7.94	-197.674
		8.26	122	125.53	-1195.01	21.7972	-546.1	7.96	-197.696
		8.28	125	125.54	-1192.02	21.7972	-546.1	7.98	-197.716
		8.3	128	125.68	-1189.16	21.8521	-546.1	8	-197.734
		8.32	113	125.94	-1204.42	21.8521	-546.1	8.02	-197.75
		8.34	132	126.29	-1185.77	21.8641	-546.1	8.04	-197.763
		8.36	141	126.7	-1177.17	21.8641	-546.1	8.06	-197.774
		8.38	128	127.14	-1190.61	21.9191	-546.1	8.08	-197.782
		8.4	120	127.57	-1199.04	21.9191	-546.1	8.1	-197.788
		8.42	134	127.93	-1185.41	21.93	-546.1	8.12	-197.792
		8.44	130	128.17	-1189.65	21.93	-546.1	8.14	-197.793
		8.46	124	128.23	-1195.7	21.9852	-546.1	8.16	-197.792
		8.48	123	128.07	-1196.54	21.9852	-546.1	8.18	-197.788
		8.5	124	127.64	-1195.11	22.0504	-546.1	8.2	-197.781
		8.52	125	126.91	-1193.39	22.0504	-546.1	8.22	-197.775
		8.54	121	125.87	-1196.34	22.1059	-546.1	8.24	-197.795
		8.56	120	124.53	-1196.01	22.1059	-546.1	8.26	-197.846
		8.58	123	122.93	-1191.41	22.1774	-546.1	8.28	-197.92
		8.6	117	121.12	-1195.59	22.1774	-546.1	8.3	-198.009
		8.62	110	119.14	-1200.61	22.2332	-546.1	8.32	-198.103
		8.64	120	119.37	-1190.84	22.2332	-546.1	8.34	-198.195
		8.66	130	119.58	-1181.05	22.3742	-546.1	8.36	-198.276
		8.68	120	119.81	-1191.28	22.3742	-546.1	8.38	-198.336
		8.7	128	120.13	-1183.6	22.4306	-546.1	8.4	-198.368
		8.72	129	120.58	-1183.05	22.4306	-546.1	8.42	-198.361
		8.74	124	121.19	-1188.67	22.5104	-546.1	8.44	-198.309
		8.76	127	121.99	-1186.46	22.5104	-546.1	8.46	-198.231
		8.78	136	123.02	-1178.49	22.5671	-546.1	8.48	-198.144
		8.8	118	124.29	-1197.77	22.5671	-546.1	8.5	-198.046
		8.82	110	125.83	-1207.3	22.5741	-546.1	8.52	-197.936
		8.84	122	127.65	-1197.12	22.6309	-546.1	8.54	-197.809
		8.86	127	129.79	-1194.27	22.6773	-546.1	8.56	-197.661
		8.88	147	132.26	-1176.73	22.6773	-546.1	8.58	-197.485
		8.9	128	135.1	-1198.57	22.7344	-546.1	8.6	-197.272
		8.92	141	138.34	-1188.81	22.7344	-546.1	8.62	-197.009
		8.94	125	142.01	-1208.48	22.8133	-546.1	8.64	-196.684
		8.96	127	146.13	-1210.6	22.8708	-546.1	8.66	-196.281
		8.98	135	150.74	-1207.21	22.9155	-546.1	8.68	-195.789
		9	160	155.86	-1187.33	22.9155	-546.1	8.7	-195.197
		9.02	129	161.51	-1223.98	22.9263	-546.1	8.72	-194.503
		9.04	150	167.68	-1209.16	22.9263	-546.1	8.74	-193.715
		9.06	155	174.37	-1210.84	22.9733	-546.1	8.76	-192.854
		9.08	183	181.54	-1190.02	22.9733	-546.1	8.78	-191.96
		9.1	184	189.12	-1196.59	22.9835	-546.1	8.8	-191.096
		9.12	172	197.01	-1216.48	22.9835	-546.1	8.82	-190.341
		9.14	185	205.1	-1211.57	22.9841	-546.1	8.84	-189.775
		9.16	200	213.21	-1204.68	22.9841	-546.1	8.86	-189.447
		9.18	212	221.15	-1200.62	22.9843	-546.1	8.88	-189.341
		9.2	212	228.71	-1208.18	22.9843	-546.1	8.9	-189.384
		9.22	221	235.69	-1206.17	23.028	-546.1	8.92	-189.477
		9.24	229	241.9	-1204.38	23.028	-546.1	8.94	-189.514
		9.26	251	247.17	-1187.65	23.028	-546.1	8.96	-189.398
		9.28	246	251.43	-1196.91	23.028	-546.1	8.98	-189.032
		9.3	249	254.65	-1197.12	23.0414	-546.1	9	-188.303
		9.32	263	256.91	-1185.39	23.0414	-546.1	9.02	-187.068
		9.34	270	258.35	-1179.82	23.0422	-546.1	9.04	-185.129
		9.36	295	259.15	-1155.62	23.0422	-546.1	9.06	-182.216
		9.38	325	259.55	-1126.02	23.086	-546.1	9.08	-177.979
		9.4	307	259.78	-1144.26	23.086	-546.1	9.1	-171.991
		9.42	277	260.05	-1174.52	23.086	-546.1	9.12	-163.787
		9.44	280	260.52	-1171.99	23.086	-546.1	9.14	-152.934
		9.46	309	261.28	-1143.76	23.2195	-546.1	9.16	-139.121
		9.48	318	262.37	-1135.84	23.2195	-546.1	9.18	-122.284
		9.5	288	263.75	-1167.22	23.262	-546.1	9.2	-102.724
		9.52	293	265.31	-1163.78	23.262	-546.1	9.22	-81.2395
		9.54	305	266.89	-1153.36	23.278	-546.1	9.24	-59.2444
		9.56	302	268.31	-1157.78	23.278	-546.1	9.26	-38.8585
		9.58	297	269.35	-1163.82	23.2999	-546.1	9.28	-22.8192
		9.6	276	269.81	-1185.28	23.2999	-546.1	9.3	-13.9375
		9.62	257	269.53	-1204.01	23.3207	-546.1	9.32	-14.0444
		9.64	251	268.4	-1208.88	23.3207	-546.1	9.34	-23.0698
		9.66	245	266.36	-1212.83	23.3306	-546.1	9.36	-39.0975
		9.68	234	263.44	-1220.92	23.3306	-546.1	9.38	-59.317
		9.7	217	259.73	-1234.2	23.3306	-546.1	9.4	-81.0235
		9.72	233	255.38	-1213.85	23.3306	-546.1	9.42	-102.121
		9.74	224	250.54	-1218.02	23.3487	-546.1	9.44	-121.202
		9.76	230	245.43	-1206.91	23.3487	-546.1	9.46	-137.46
		9.78	213	240.2	-1218.67	23.3587	-546.1	9.48	-150.563
		9.8	214	235.02	-1212.49	23.3587	-546.1	9.5	-160.522
		9.82	173	230.02	-1248.49	23.3624	-546.1	9.52	-167.562
		9.84	211	225.29	-1205.77	23.3624	-546.1	9.54	-172.006
		9.86	207	220.88	-1205.35	23.3624	-546.1	9.56	-174.176
		9.88	213	216.85	-1195.32	23.3624	-546.1	9.58	-174.349
		9.9	172	213.19	-1232.67	23.3894	-546.1	9.6	-172.739
		9.92	204	207.58	-1195.05	23.3894	-546.1	9.62	-169.521
		9.94	184	202.34	-1209.81	23.3894	-546.1	9.64	-164.881
		9.96	206	197.43	-1182.91	23.3894	-546.1	9.66	-159.068
		9.98	189	192.73	-1195.2	23.4076	-546.1	9.68	-152.455
		10	190	188.37	-1189.84	23.4076	-546.1	9.7	-145.596
		10.02	197	184.32	-1178.79	23.4213	-546.1	9.72	-139.261
		10.04	175	180.51	-1196.98	23.4213	-546.1	9.74	-134.395
		10.06	179	176.91	-1189.39	23.4213	-546.1	9.76	-131.911
		10.08	183	173.5	-1181.97	23.4213	-546.1	9.78	-132.335
		10.1	187	170.27	-1174.74	23.4874	-546.1	9.8	-135.565
		10.12	186	167.2	-1172.67	23.4874	-546.1	9.82	-140.961
		10.14	184	164.28	-1171.76	23.507	-546.1	9.84	-147.675
		10.16	176	161.5	-1176.97	23.507	-546.1	9.86	-154.933
		10.18	168	158.8	-1182.28	23.5467	-546.1	9.88	-162.135
		10.2	169	156.24	-1178.71	23.5467	-546.1	9.9	-168.849
		10.22	159	153.8	-1186.28	23.5663	-546.1	9.92	-174.794
		10.24	160	151.46	-1182.93	23.5663	-546.1	9.94	-179.826
		10.26	165	149.21	-1175.68	23.6105	-546.1	9.96	-183.924
		10.28	151	147.05	-1187.53	23.6105	-546.1	9.98	-187.153
		10.3	154	144.97	-1182.44	23.6299	-546.1	10	-189.635
		10.32	149	142.96	-1185.43	23.6609	-546.1	10.02	-191.508
		10.34	127	141.02	-1205.49	23.6609	-546.1	10.04	-192.907
		10.36	129	139.15	-1201.62	23.6609	-546.1	10.06	-193.951
		10.38	147	137.34	-1181.81	23.6609	-546.1	10.08	-194.736
		10.4	154	135.58	-1173.05	23.67	-546.1	10.1	-195.336
		10.42	131	133.88	-1194.35	23.67	-546.1	10.12	-195.806
		10.44	138	132.23	-1185.7	23.6895	-546.1	10.14	-196.183
		10.46	122	130.63	-1200.1	23.718	-546.1	10.16	-196.494
		10.48	119	129.07	-1201.54	23.718	-546.1	10.18	-196.757
		10.5	116	127.56	-1203.03	23.7206	-546.1	10.2	-196.983
		10.52	115	126.08	-1202.55	23.7206	-546.1	10.22	-197.178
		10.54	127	124.65	-1189.12	23.7206	-546.1	10.24	-197.35
		10.56	111	123.25	-1203.72	23.7206	-546.1	10.26	-197.501
		10.58	132	121.9	-1181.38	23.7392	-546.1	10.28	-197.635
		10.6	118	120.59	-1194.06	23.7392	-546.1	10.3	-197.755
		10.62	125	119.31	-1185.78	23.7778	-546.1	10.32	-197.863
		10.64	108	118.08	-1201.55	23.7778	-546.1	10.34	-197.961
		10.66	133	116.89	-1175.36	23.7991	-546.1	10.36	-198.05
		10.68	116	115.73	-1191.2	23.7991	-546.1	10.38	-198.132
		10.7	107	114.62	-1199.09	23.8117	-546.1	10.4	-198.207
		10.72	125	113.56	-1180.03	23.8117	-546.1	10.42	-198.277
		10.74	114	112.54	-1190.02	23.8269	-546.1	10.44	-198.342
		10.76	119	111.56	-1184.03	23.8269	-546.1	10.46	-198.4
		10.78	124	110.63	-1178.1	23.8269	-546.1	10.48	-198.454
		10.8	98	109.75	-1203.22	23.8269	-546.1	10.5	-198.502
		10.82	92	108.91	-1208.39	23.8717	-546.1	10.52	-198.546
		10.84	96	108.11	-1203.58	23.8717	-546.1	10.54	-198.584
		10.86	115	107.35	-1183.82	23.887	-546.1	10.56	-198.618
		10.88	117	106.63	-1181.1	23.887	-546.1	10.58	-198.647
		10.9	115	105.93	-1182.41	23.887	-546.1	10.6	-198.671
		10.92	104	105.26	-1192.73	23.887	-546.1	10.62	-198.691
		10.94	105	104.59	-1191.06	23.9098	-546.1	10.64	-198.707
		10.96	105	103.93	-1190.41	23.9098	-546.1	10.66	-198.719
		10.98	106	103.26	-1188.73	23.9098	-546.1	10.68	-198.726
		11	108	102.58	-1186.05	23.9098	-546.1	10.7	-198.728
		11.02	111	101.88	-1182.35	23.9701	-546.1	10.72	-198.726
		11.04	106	101.14	-1186.61	23.9701	-546.1	10.74	-198.717
		11.06	91	100.37	-1200.84	23.9701	-546.1	10.76	-198.701
		11.08	96	100.47	-1195.94	23.9701	-546.1	10.78	-198.674
		11.1	104	100.52	-1187.99	24.0643	-546.1	10.8	-198.631
		11.12	104	100.53	-1188.01	24.0643	-546.1	10.82	-198.567
		11.14	108	100.5	-1183.97	24.0774	-546.1	10.84	-198.47
		11.16	94	100.43	-1197.91	24.0774	-546.1	10.86	-198.328
		11.18	84	100.3	-1207.78	24.125	-546.1	10.88	-198.122
		11.2	100	100.13	-1191.6	24.125	-546.1	10.9	-197.832
		11.22	112	99.91	-1179.39	24.1382	-546.1	10.92	-197.435
		11.24	105	99.64	-1186.11	24.1382	-546.1	10.94	-196.909
		11.26	93	99.33	-1197.8	24.1508	-546.1	10.96	-196.239
		11.28	91	99.01	-1199.48	24.1508	-546.1	10.98	-195.42
		11.3	92	98.68	-1198.16	24.1508	-546.1	11	-194.466
		11.32	82	98.37	-1207.84	24.1508	-546.1	11.02	-193.411
		11.34	92	98.08	-1197.55	24.1753	-546.1	11.04	-192.319
		11.36	104	97.84	-1185.31	24.1753	-546.1	11.06	-191.284
		11.38	97	97.66	-1192.14	24.202	-546.1	11.08	-190.426
		11.4	108	97.54	-1181.02	24.202	-546.1	11.1	-189.866
		11.42	94	97.47	-1194.94	24.202	-546.1	11.12	-189.676
		11.44	81	97.45	-1207.92	24.202	-546.1	11.14	-189.842
		11.46	87	97.46	-1201.93	24.2118	-546.1	11.16	-190.277
		11.48	93	97.48	-1195.95	24.2118	-546.1	11.18	-190.859
		11.5	107	97.48	-1181.95	24.2118	-546.1	11.2	-191.486
		11.52	94	97.44	-1194.92	24.2118	-546.1	11.22	-192.094
		11.54	89	97.32	-1199.79	24.2363	-546.1	11.24	-192.665
		11.56	97	97.12	-1191.59	24.2363	-546.1	11.26	-193.216
		11.58	99	96.8	-1189.28	24.2631	-546.1	11.28	-193.78
		11.6	99	96.38	-1188.85	24.2631	-546.1	11.3	-194.378
		11.62	96	95.86	-1191.33	24.2631	-546.1	11.32	-195.004
		11.64	90	95.24	-1196.71	24.2631	-546.1	11.34	-195.638
		11.66	107	94.56	-1179.03	24.2794	-546.1	11.36	-196.254
		11.68	98	93.83	-1187.3	24.2794	-546.1	11.38	-196.824
		11.7	100	93.1	-1184.57	24.3407	-546.1	11.4	-197.333
		11.72	94	92.39	-1189.86	24.3407	-546.1	11.42	-197.771
		11.74	98	91.73	-1185.2	24.3997	-546.1	11.44	-198.135
		11.76	99	91.13	-1183.6	24.3997	-546.1	11.46	-198.429
		11.78	94	90.62	-1188.09	24.4613	-546.1	11.48	-198.659
		11.8	92	90.19	-1189.67	24.4613	-546.1	11.5	-198.832
		11.82	84	89.85	-1197.32	24.5058	-546.1	11.52	-198.958
		11.84	91	89.6	-1190.07	24.5058	-546.1	11.54	-199.044
		11.86	104	89.42	-1176.9	24.5058	-546.1	11.56	-199.102
		11.88	98	89.3	-1182.78	24.5058	-546.1	11.58	-199.14
		11.9	86	89.2	-1194.67	24.5617	-546.1	11.6	-199.167
		11.92	84	89.12	-1196.59	24.5617	-546.1	11.62	-199.184
		11.94	93	89.02	-1187.49	24.5676	-546.1	11.64	-199.194
		11.96	95	88.88	-1185.35	24.5676	-546.1	11.66	-199.198
		11.98	85	88.67	-1195.15	24.5676	-546.1	11.68	-199.198
		12	87	88.38	-1192.85	24.5676	-546.1	11.7	-199.193
		12.02	95	87.99	-1184.46	24.597	-546.1	11.72	-199.185
		12.04	96	87.51	-1182.98	24.597	-546.1	11.74	-199.173
		12.06	86	86.94	-1192.42	24.6237	-546.1	11.76	-199.156
		12.08	71	86.31	-1206.78	24.6237	-546.1	11.78	-199.136
		12.1	72	87.9	-1207.38	24.657	-546.1	11.8	-199.114
		12.12	76	89.47	-1204.94	24.657	-546.1	11.82	-199.089
		12.14	78	91.05	-1204.53	24.657	-546.1	11.84	-199.061
		12.16	108	92.68	-1176.16	24.657	-546.1	11.86	-199.029
		12.18	99	94.36	-1186.83	24.6591	-546.1	11.88	-198.993
		12.2	78	96.12	-1209.59	24.6591	-546.1	11.9	-198.951
		12.22	96	95.98	-1191.45	24.6818	-546.1	11.92	-198.902
		12.24	93	95.94	-1194.42	24.6818	-546.1	11.94	-198.844
		12.26	92	96.03	-1195.51	24.6818	-546.1	11.96	-198.777
		12.28	80	96.24	-1207.71	24.6818	-546.1	11.98	-198.697
		12.3	109	96.58	-1179.05	24.7193	-546.1	12	-198.603
		12.32	124	97.05	-1164.53	24.7193	-546.1	12.02	-198.493
		12.34	104	97.66	-1185.14	24.7193	-546.1	12.04	-198.363
		12.36	106	98.4	-1183.88	24.7193	-546.1	12.06	-198.208
		12.38	108	99.26	-1182.73	24.7441	-546.1	12.08	-198.02
		12.4	104	100.25	-1187.72	24.7441	-546.1	12.1	-197.782
		12.42	105	101.35	-1187.82	24.7441	-546.1	12.12	-197.472
		12.44	92	102.55	-1202.03	24.7441	-546.1	12.14	-197.056
		12.46	112	103.83	-1183.3	24.8213	-546.1	12.16	-196.484
		12.48	99	105.18	-1197.66	24.8213	-546.1	12.18	-195.687
		12.5	101	106.55	-1197.03	24.8213	-546.1	12.2	-194.579
		12.52	108	107.91	-1191.39	24.8213	-546.1	12.22	-193.06
		12.54	100	109.22	-1200.69	24.8659	-546.1	12.24	-191.026
		12.56	97	110.43	-1204.91	24.884	-546.1	12.26	-188.387
		12.58	122	111.49	-1180.96	24.884	-546.1	12.28	-185.088
		12.6	110	112.36	-1193.83	24.884	-546.1	12.3	-181.14
		12.62	121	113.02	-1183.49	24.884	-546.1	12.32	-176.641
		12.64	122	113.44	-1182.92	24.9287	-546.1	12.34	-171.81
		12.66	116	113.63	-1189.1	24.941	-546.1	12.36	-167.007
		12.68	107	113.61	-1198.08	24.941	-546.1	12.38	-162.746
		12.7	98	113.41	-1206.89	24.941	-546.1	12.4	-159.641
		12.72	107	113.08	-1197.55	24.941	-546.1	12.42	-158.239
		12.74	113	112.67	-1191.15	24.958	-546.1	12.44	-158.798
		12.76	112	112.21	-1191.68	24.958	-546.1	12.46	-161.156
		12.78	113	111.74	-1190.21	24.9601	-546.1	12.48	-164.817
		12.8	112	111.3	-1190.78	24.9601	-546.1	12.5	-169.151
		12.82	116	110.89	-1186.36	24.9971	-546.1	12.52	-173.576
		12.84	111	110.53	-1191.01	24.9971	-546.1	12.54	-177.639
		12.86	109	110.18	-1192.66	25.004	-546.1	12.56	-181.03
		12.88	116	109.85	-1185.32	25.004	-546.1	12.58	-183.565
		12.9	110	109.5	-1190.97	25.004	-546.1	12.6	-185.171
		12.92	118	109.11	-1182.58	25.004	-546.1	12.62	-185.865
		12.94	109	108.66	-1191.14	25.0211	-546.1	12.64	-185.74
		12.96	97	108.11	-1202.58	25.0211	-546.1	12.66	-184.952
		12.98	91	107.45	-1207.92	25.0232	-546.1	12.68	-183.713
		13	99	106.68	-1199.16	25.0232	-546.1	12.7	-182.287
		13.02	89	105.8	-1208.28	25.0335	-546.1	12.72	-180.984
		13.04	107	104.82	-1189.29	25.0335	-546.1	12.74	-180.122
		13.06	97	103.74	-1198.21	25.0602	-546.1	12.76	-179.946
		13.08	103	102.62	-1191.09	25.0602	-546.1	12.78	-180.537
		13.1	110	101.49	-1182.96	25.0968	-546.1	12.8	-181.795
		13.12	94	100.38	-1197.85	25.0968	-546.1	12.82	-183.492
		13.14	114	99.32	-1176.79	25.2409	-546.1	12.84	-185.367
		13.16	95	98.33	-1194.8	25.2409	-546.1	12.86	-187.186
		13.18	105	97.45	-1183.92	25.2508	-546.1	12.88	-188.772
		13.2	108	96.68	-1180.16	25.2508	-546.1	12.9	-190.005
		13.22	98	96.04	-1189.52	25.3047	-546.1	12.92	-190.819
		13.24	99	95.53	-1188.01	25.3047	-546.1	12.94	-191.197
		13.26	103	95.16	-1183.64	25.3129	-546.1	12.96	-191.172
		13.28	112	94.92	-1174.4	25.3129	-546.1	12.98	-190.818
		13.3	96	94.79	-1190.27	25.3146	-546.1	13	-190.25
		13.32	96	94.77	-1190.24	25.3146	-546.1	13.02	-189.618
		13.34	100	94.82	-1186.29	25.3252	-546.1	13.04	-189.099
		13.36	90	94.92	-1196.4	25.3252	-546.1	13.06	-188.863
		13.38	93	95.04	-1193.52	25.3392	-546.1	13.08	-189.024
		13.4	97	95.14	-1189.61	25.3392	-546.1	13.1	-189.599
		13.42	98	95.19	-1188.67	25.3392	-546.1	13.12	-190.511
		13.44	91	95.16	-1195.64	25.3392	-546.1	13.14	-191.631
		13.46	87	95.02	-1199.49	25.3535	-546.1	13.16	-192.829
		13.48	94	94.76	-1192.23	25.3535	-546.1	13.18	-193.998
		13.5	95	94.35	-1190.82	25.3535	-546.1	13.2	-195.065
		13.52	93	93.79	-1192.27	25.3535	-546.1	13.22	-195.988
		13.54	85	93.11	-1199.58	25.3768	-546.1	13.24	-196.753
		13.56	92	92.32	-1191.79	25.3768	-546.1	13.26	-197.363
		13.58	94	91.44	-1188.92	25.3892	-546.1	13.28	-197.834
		13.6	86	90.51	-1195.98	25.3892	-546.1	13.3	-198.19
		13.62	89	89.55	-1192.03	25.4032	-546.1	13.32	-198.454
		13.64	86	88.58	-1194.05	25.4032	-546.1	13.34	-198.648
		13.66	87	87.64	-1192.11	25.4032	-546.1	13.36	-198.792
		13.68	93	86.74	-1185.21	25.4032	-546.1	13.38	-198.9
		13.7	90	85.88	-1187.35	25.4077	-546.1	13.4	-198.982
		13.72	87	85.08	-1189.55	25.4077	-546.1	13.42	-199.045
		13.74	77	84.34	-1198.81	25.4077	-546.1	13.44	-199.095
		13.76	77	83.67	-1198.15	25.4077	-546.1	13.46	-199.135
		13.78	75	83.05	-1199.53	25.4176	-546.1	13.48	-199.167
		13.8	82	82.5	-1191.97	25.4176	-546.1	13.5	-199.193
		13.82	83	82	-1190.47	25.4176	-546.1	13.52	-199.213
		13.84	91	81.56	-1182.03	25.4176	-546.1	13.54	-199.227
		13.86	82	81.17	-1190.65	25.4283	-546.1	13.56	-199.236
		13.88	79	80.82	-1193.29	25.4283	-546.1	13.58	-199.238
		13.9	83	80.52	-1188.99	25.4719	-546.1	13.6	-199.234
		13.92	77	80.26	-1194.73	25.4719	-546.1	13.62	-199.221
		13.94	92	80.04	-1179.52	25.4719	-546.1	13.64	-199.198
		13.96	67	79.86	-1204.33	25.4719	-546.1	13.66	-199.163
		13.98	76	79.49	-1194.96	25.4926	-546.1	13.68	-199.112
		14	68	79.14	-1202.61	25.4926	-546.1	13.7	-199.038
		14.02	95	78.83	-1175.3	25.4955	-546.1	13.72	-198.934
		14.04	78	78.54	-1192.02	25.4955	-546.1	13.74	-198.789
		14.06	81	78.27	-1188.74	25.56	-546.1	13.76	-198.589
		14.08	79	78.03	-1190.51	25.56	-546.1	13.78	-198.317
		14.1	76	77.81	-1193.28	25.5876	-546.1	13.8	-197.955
		14.12	82	77.6	-1187.07	25.5876	-546.1	13.82	-197.487
		14.14	74	77.42	-1194.9	25.5876	-546.1	13.84	-196.899
		14.16	74	77.26	-1194.73	25.5876	-546.1	13.86	-196.189
		14.18	75	77.12	-1193.59	25.6523	-546.1	13.88	-195.37
		14.2	85	77.02	-1183.49	25.6523	-546.1	13.9	-194.476
		14.22	89	76.94	-1179.42	25.6523	-546.1	13.92	-193.571
		14.24	75	76.91	-1193.39	25.6523	-546.1	13.94	-192.745
		14.26	72	76.91	-1196.39	25.6593	-546.1	13.96	-192.113
		14.28	66	76.95	-1202.42	25.6593	-546.1	13.98	-191.789
		14.3	77	77.03	-1191.51	25.6593	-546.1	14	-191.837
		14.32	87	77.15	-1181.62	25.6593	-546.1	14.02	-192.247
		14.34	75	77.29	-1193.77	25.7025	-546.1	14.04	-192.942
		14.36	74	77.44	-1194.92	25.7025	-546.1	14.06	-193.812
		14.38	78	77.59	-1191.06	25.7242	-546.1	14.08	-194.745
		14.4	81	77.71	-1188.18	25.7242	-546.1	14.1	-195.655
		14.42	75	77.8	-1194.28	25.7242	-546.1	14.12	-196.483
		14.44	78	77.83	-1191.3	25.7242	-546.1	14.14	-197.196
		14.46	75	77.78	-1194.26	25.7675	-546.1	14.16	-197.782
		14.48	69	77.64	-1200.11	25.7675	-546.1	14.18	-198.244
		14.5	74	77.4	-1194.88	25.8136	-546.1	14.2	-198.596
		14.52	72	77.05	-1196.53	25.862	-546.1	14.22	-198.856
		14.54	83	76.62	-1185.09	25.862	-546.1	14.24	-199.045
		14.56	83	76.09	-1184.56	25.862	-546.1	14.26	-199.18
		14.58	72	75.5	-1194.97	25.862	-546.1	14.28	-199.276
		14.6	81	74.87	-1185.34	25.8789	-546.1	14.3	-199.346
		14.62	72	74.21	-1193.68	25.9142	-546.1	14.32	-199.399
		14.64	78	73.55	-1187.03	25.9142	-546.1	14.34	-199.438
		14.66	75	72.91	-1189.39	25.9274	-546.1	14.36	-199.47
		14.68	74	72.29	-1189.77	25.9274	-546.1	14.38	-199.495
		14.7	68	71.72	-1195.19	25.9274	-546.1	14.4	-199.516
		14.72	65	71.21	-1197.68	25.9274	-546.1	14.42	-199.534
		14.74	71	70.75	-1191.22	25.9798	-546.1	14.44	-199.549
		14.76	78	70.37	-1183.84	25.9798	-546.1	14.46	-199.563
		14.78	74	70.05	-1187.53	26.0465	-546.1	14.48	-199.576
		14.8	67	69.81	-1194.28	26.0465	-546.1	14.5	-199.588
		14.82	64	69.65	-1197.12	26.0479	-546.1	14.52	-199.6
		14.84	71	69.56	-1190.03	26.0479	-546.1	14.54	-199.611
		14.86	85	69.55	-1176.03	26.0479	-546.1	14.56	-199.62
		14.88	63	69.63	-1198.1	26.0479	-546.1	14.58	-199.628
		14.9	70	69.77	-1191.24	26.1124	-546.1	14.6	-199.633
		14.92	65	70	-1196.47	26.1124	-546.1	14.62	-199.637
		14.94	59	70.29	-1202.77	26.1138	-546.1	14.64	-199.638
		14.96	73	70.6	-1189.07	26.1138	-546.1	14.66	-199.636
		14.98	69	70.96	-1193.43	26.1138	-546.1	14.68	-199.632
		15	69	71.36	-1193.83	26.1138	-546.1	14.7	-199.627
		15.02	77	71.76	-1186.23	26.1616	-546.1	14.72	-199.62
		15.04	66	72.15	-1197.62	26.1616	-546.1	14.74	-199.613
		15.06	77	72.51	-1186.98	26.1616	-546.1	14.76	-199.604
		15.08	74	72.8	-1190.28	26.1616	-546.1	14.78	-199.594
		15.1	74	73.01	-1190.48	26.2139	-546.1	14.8	-199.583
		15.12	85	73.11	-1179.58	26.2139	-546.1	14.82	-199.572
		15.14	91	73.1	-1173.57	26.2278	-546.1	14.84	-199.559
		15.16	66	72.96	-1198.43	26.2278	-546.1	14.86	-199.545
		15.18	69	72.72	-1195.19	26.2278	-546.1	14.88	-199.529
		15.2	67	72.39	-1196.86	26.2278	-546.1	14.9	-199.511
		15.22	63	71.99	-1200.46	26.2336	-546.1	14.92	-199.491
		15.24	67	71.56	-1196.03	26.2336	-546.1	14.94	-199.468
		15.26	61	71.13	-1201.6	26.2559	-546.1	14.96	-199.442
		15.28	54	70.74	-1208.21	26.2559	-546.1	14.98	-199.412
		15.3	73	70.72	-1189.19	26.2803	-546.1	15	-199.378
		15.32	91	70.79	-1171.27	26.2803	-546.1	15.02	-199.339
		15.34	88	70.98	-1174.45	26.3	-546.1	15.04	-199.296
		15.36	73	71.29	-1189.77	26.3	-546.1	15.06	-199.247
		15.38	69	71.75	-1194.22	26.3135	-546.1	15.08	-199.192
		15.4	75	72.36	-1188.83	26.3135	-546.1	15.1	-199.131
		15.42	71	73.11	-1193.58	26.3135	-546.1	15.12	-199.061
		15.44	71	73.99	-1194.46	26.3135	-546.1	15.14	-198.98
		15.46	72	75.01	-1194.48	26.3224	-546.1	15.16	-198.887
		15.48	76	76.14	-1191.61	26.3224	-546.1	15.18	-198.775
		15.5	70	77.36	-1198.83	26.3361	-546.1	15.2	-198.64
		15.52	85	78.65	-1185.12	26.3361	-546.1	15.22	-198.469
		15.54	82	79.98	-1189.45	26.355	-546.1	15.24	-198.246
		15.56	80	81.31	-1192.78	26.355	-546.1	15.26	-197.947
		15.58	90	82.6	-1184.07	26.355	-546.1	15.28	-197.535
		15.6	80	83.82	-1195.29	26.355	-546.1	15.3	-196.963
		15.62	83	84.92	-1193.4	26.38	-546.1	15.32	-196.168
		15.64	83	85.87	-1194.34	26.38	-546.1	15.34	-195.078
		15.66	86	86.65	-1192.12	26.38	-546.1	15.36	-193.618
		15.68	92	87.22	-1186.69	26.38	-546.1	15.38	-191.721
		15.7	86	87.6	-1193.07	26.4027	-546.1	15.4	-189.344
		15.72	93	87.79	-1186.27	26.4027	-546.1	15.42	-186.488
		15.74	86	87.82	-1193.29	26.4217	-546.1	15.44	-183.214
		15.76	89	87.71	-1190.18	26.4217	-546.1	15.46	-179.669
		15.78	96	87.5	-1182.97	26.4217	-546.1	15.48	-176.101
		15.8	96	87.22	-1182.69	26.4217	-546.1	15.5	-172.871
		15.82	80	86.89	-1198.36	26.5125	-546.1	15.52	-170.411
		15.84	74	86.53	-1204.01	26.5125	-546.1	15.54	-169.121
		15.86	77	86.15	-1200.62	26.5796	-546.1	15.56	-169.212
		15.88	70	85.74	-1207.21	26.5796	-546.1	15.58	-170.618
		15.9	74	85.3	-1202.78	26.5953	-546.1	15.6	-173.045
		15.92	92	84.82	-1184.29	26.5953	-546.1	15.62	-176.087
		15.94	81	84.3	-1194.78	26.6501	-546.1	15.64	-179.348
		15.96	83	83.74	-1192.21	26.6501	-546.1	15.66	-182.515
		15.98	88	83.15	-1186.62	26.6501	-546.1	15.68	-185.367
		16	88	82.54	-1186.02	26.6501	-546.1	15.7	-187.765
		16.02	84	81.93	-1189.41	26.6626	-546.1	15.72	-189.636
		16.04	83	81.36	-1189.83	26.6626	-546.1	15.74	-190.961
		16.06	85	80.84	-1187.31	26.6718	-546.1	15.76	-191.764
		16.08	84	80.41	-1187.89	26.6718	-546.1	15.78	-192.103
		16.1	73	80.09	-1198.56	26.6838	-546.1	15.8	-192.065
		16.12	82	79.92	-1189.4	26.6838	-546.1	15.82	-191.751
		16.14	101	79.89	-1170.36	26.6838	-546.1	15.84	-191.285
		16.16	89	80.03	-1182.51	26.6838	-546.1	15.86	-190.805
		16.18	83	80.32	-1188.79	26.7065	-546.1	15.88	-190.459
		16.2	86	80.75	-1186.22	26.7065	-546.1	15.9	-190.378
		16.22	78	81.29	-1194.77	26.7176	-546.1	15.92	-190.633
		16.24	80	81.91	-1193.39	26.7176	-546.1	15.94	-191.217
		16.26	79	82.57	-1195.04	26.7176	-546.1	15.96	-192.058
		16.28	76	83.22	-1198.69	26.7176	-546.1	15.98	-193.049
		16.3	78	83.8	-1197.28	26.7265	-546.1	16	-194.086
		16.32	86	84.28	-1189.76	26.7265	-546.1	16.02	-195.084
		16.34	79	84.59	-1197.06	26.7393	-546.1	16.04	-195.987
		16.36	76	84.71	-1200.18	26.7393	-546.1	16.06	-196.764
		16.38	88	84.6	-1188.07	26.7514	-546.1	16.08	-197.405
		16.4	79	84.26	-1196.73	26.7514	-546.1	16.1	-197.915
		16.42	76	83.66	-1199.14	26.7514	-546.1	16.12	-198.309
		16.44	79	82.83	-1195.3	26.7514	-546.1	16.14	-198.607
		16.46	75	81.78	-1198.26	26.7742	-546.1	16.16	-198.828
		16.48	66	80.54	-1206.02	26.7742	-546.1	16.18	-198.993
		16.5	81	79.17	-1189.65	26.7942	-546.1	16.2	-199.116
		16.52	78	77.7	-1191.17	26.7942	-546.1	16.22	-199.21
		16.54	72	76.18	-1195.66	26.8502	-546.1	16.24	-199.284
		16.56	87	74.67	-1179.15	26.8502	-546.1	16.26	-199.344
		16.58	69	73.18	-1195.66	26.8502	-546.1	16.28	-199.394
		16.6	77	71.77	-1186.24	26.8502	-546.1	16.3	-199.436
		16.62	78	70.46	-1183.93	26.9182	-546.1	16.32	-199.473
		16.64	55	69.26	-1205.73	26.9182	-546.1	16.34	-199.506
		16.66	87	68.19	-1172.67	26.9182	-546.1	16.36	-199.535
		16.68	74	67.25	-1184.72	26.9182	-546.1	16.38	-199.561
		16.7	68	66.44	-1189.92	26.9336	-546.1	16.4	-199.584
		16.72	83	65.78	-1174.26	26.9336	-546.1	16.42	-199.605
		16.74	65	65.24	-1191.71	26.9336	-546.1	16.44	-199.623
		16.76	62	64.84	-1194.31	26.9336	-546.1	16.46	-199.639
		16.78	70	64.56	-1186.03	26.9479	-546.1	16.48	-199.652
		16.8	73	64.39	-1182.86	26.9479	-546.1	16.5	-199.664
		16.82	64	64.33	-1191.8	26.9479	-546.1	16.52	-199.673
		16.84	64	64.36	-1191.83	26.9479	-546.1	16.54	-199.681
		16.86	69	64.47	-1186.94	27.0019	-546.1	16.56	-199.686
		16.88	62	64.64	-1194.11	27.0019	-546.1	16.58	-199.69
		16.9	63	64.85	-1193.32	27.0019	-546.1	16.6	-199.692
		16.92	70	65.07	-1186.54	27.0019	-546.1	16.62	-199.694
		16.94	60	65.28	-1196.76	27.0161	-546.1	16.64	-199.694
		16.96	50	65.45	-1206.92	27.0161	-546.1	16.66	-199.694
		16.98	60	65.55	-1197.03	27.0161	-546.1	16.68	-199.693
		17	68	65.57	-1189.04	27.0161	-546.1	16.7	-199.69
		17.02	65	65.5	-1191.97	27.1304	-546.1	16.72	-199.685
		17.04	65	65.32	-1191.79	27.1304	-546.1	16.74	-199.678
		17.06	70	65.05	-1186.53	27.1354	-546.1	16.76	-199.669
		17.08	67	64.7	-1189.17	27.1354	-546.1	16.78	-199.659
		17.1	62	64.27	-1193.74	27.1354	-546.1	16.8	-199.65
		17.12	60	63.78	-1195.26	27.1354	-546.1	16.82	-199.644
		17.14	61	63.27	-1193.74	27.1678	-546.1	16.84	-199.642
		17.16	71	62.74	-1183.21	27.1984	-546.1	16.86	-199.647
		17.18	69	62.21	-1184.68	27.1984	-546.1	16.88	-199.657
		17.2	53	61.7	-1200.17	27.1992	-546.1	16.9	-199.671
		17.22	57	61.22	-1195.69	27.1992	-546.1	16.92	-199.688
		17.24	58	60.77	-1194.24	27.2041	-546.1	16.94	-199.705
		17.26	53	60.37	-1198.84	27.2041	-546.1	16.96	-199.721
		17.28	53	60.01	-1198.48	27.2041	-546.1	16.98	-199.734
		17.3	69	59.7	-1182.17	27.2041	-546.1	17	-199.745
		17.32	68	59.44	-1182.91	27.2367	-546.1	17.02	-199.752
		17.34	69	59.25	-1181.72	27.2547	-546.1	17.04	-199.756
		17.36	59	59.13	-1191.6	27.2547	-546.1	17.06	-199.756
		17.38	64	59.08	-1186.55	27.2673	-546.1	17.08	-199.752
		17.4	59	59.11	-1191.58	27.2673	-546.1	17.1	-199.745
		17.42	53	59.22	-1197.69	27.3057	-546.1	17.12	-199.733
		17.44	52	59.42	-1198.9	27.3057	-546.1	17.14	-199.716
		17.46	64	59.71	-1187.18	27.3237	-546.1	17.16	-199.691
		17.48	57	60.09	-1194.56	27.3237	-546.1	17.18	-199.656
		17.5	50	60.56	-1202.04	27.3749	-546.1	17.2	-199.604
		17.52	63	61.1	-1189.57	27.3749	-546.1	17.22	-199.532
		17.54	65	61.71	-1188.18	27.3824	-546.1	17.24	-199.43
		17.56	68	62.37	-1185.84	27.3824	-546.1	17.26	-199.29
		17.58	58	63.05	-1196.53	27.3827	-546.1	17.28	-199.105
		17.6	62	63.74	-1193.21	27.3827	-546.1	17.3	-198.868
		17.62	75	64.39	-1180.86	27.3827	-546.1	17.32	-198.576
		17.64	58	64.98	-1198.45	27.3827	-546.1	17.34	-198.234
		17.66	69	65.46	-1187.93	27.3996	-546.1	17.36	-197.852
		17.68	76	65.8	-1181.28	27.3996	-546.1	17.38	-197.453
		17.7	62	65.98	-1195.45	27.4518	-546.1	17.4	-197.073
		17.72	58	65.97	-1199.44	27.4518	-546.1	17.42	-196.757
		17.74	69	65.78	-1188.26	27.4521	-546.1	17.44	-196.554
		17.76	75	65.42	-1181.9	27.4521	-546.1	17.46	-196.499
		17.78	68	64.89	-1188.36	27.4521	-546.1	17.48	-196.601
		17.8	57	64.23	-1198.7	27.4521	-546.1	17.5	-196.839
		17.82	54	63.48	-1200.95	27.4691	-546.1	17.52	-197.173
		17.84	58	62.66	-1196.14	27.4691	-546.1	17.54	-197.555
		17.86	59	61.82	-1194.29	27.4949	-546.1	17.56	-197.946
		17.88	65	60.97	-1187.44	27.4949	-546.1	17.58	-198.313
		17.9	64	60.16	-1187.64	27.4949	-546.1	17.6	-198.637
		17.92	60	59.38	-1190.85	27.4949	-546.1	17.62	-198.908
		17.94	58	58.67	-1192.15	27.5136	-546.1	17.64	-199.126
		17.96	47	58.02	-1202.49	27.5136	-546.1	17.66	-199.292
		17.98	52	57.51	-1196.98	27.5646	-546.1	17.68	-199.416
		18	63	57.08	-1185.55	27.5646	-546.1	17.7	-199.505
		18.02	63	56.71	-1185.18	27.5646	-546.1	17.72	-199.569
		18.04	58	56.4	-1189.88	27.5646	-546.1	17.74	-199.616
		18.06	57	56.16	-1190.64	27.5834	-546.1	17.76	-199.652
		18.08	53	55.98	-1194.45	27.5834	-546.1	17.78	-199.68
		18.1	49	55.85	-1198.32	27.7121	-546.1	17.8	-199.705
		18.12	58	55.78	-1189.26	27.7121	-546.1	17.82	-199.726
		18.14	52	55.75	-1195.22	27.7121	-546.1	17.84	-199.743
		18.16	64	55.78	-1183.26	27.7121	-546.1	17.86	-199.757
		18.18	53	55.85	-1194.32	27.7788	-546.1	17.88	-199.766
		18.2	62	55.98	-1185.45	27.7788	-546.1	17.9	-199.772
		18.22	56	56.16	-1191.64	27.7788	-546.1	17.92	-199.774
		18.24	52	56.41	-1195.89	27.7788	-546.1	17.94	-199.773
		18.26	61	56.72	-1187.19	27.7824	-546.1	17.96	-199.77
		18.28	77	57.09	-1171.56	27.7824	-546.1	17.98	-199.766
		18.3	61	57.53	-1188.01	27.7824	-546.1	18	-199.762
		18.32	56	58.04	-1193.52	27.7824	-546.1	18.02	-199.76
		18.34	57	58.61	-1193.08	27.8016	-546.1	18.04	-199.757
		18.36	73	59.24	-1177.71	27.8016	-546.1	18.06	-199.754
		18.38	53	59.92	-1198.4	27.8016	-546.1	18.08	-199.747
		18.4	59	60.62	-1193.09	27.8016	-546.1	18.1	-199.736
		18.42	72	61.35	-1180.82	27.843	-546.1	18.12	-199.717
		18.44	59	62.07	-1194.54	27.843	-546.1	18.14	-199.69
		18.46	46	62.77	-1208.24	27.8492	-546.1	18.16	-199.655
		18.48	62	63.24	-1192.71	27.8492	-546.1	18.18	-199.613
		18.5	57	63.66	-1198.14	27.8492	-546.1	18.2	-199.566
		18.52	60	64.01	-1195.48	27.8492	-546.1	18.22	-199.518
		18.54	69	64.28	-1186.76	27.8721	-546.1	18.24	-199.475
		18.56	67	64.46	-1188.93	27.8721	-546.1	18.26	-199.443
		18.58	60	64.57	-1196.04	27.8721	-546.1	18.28	-199.427
		18.6	58	64.61	-1198.08	27.8721	-546.1	18.3	-199.43
		18.62	63	64.59	-1193.06	27.9136	-546.1	18.32	-199.449
		18.64	62	64.52	-1193.99	27.9136	-546.1	18.34	-199.481
		18.66	60	64.41	-1195.89	27.9278	-546.1	18.36	-199.519
		18.68	67	64.26	-1188.73	27.9278	-546.1	18.38	-199.557
		18.7	67	64.06	-1188.53	27.9278	-546.1	18.4	-199.591
		18.72	65	63.82	-1190.29	27.9278	-546.1	18.42	-199.618
		18.74	60	63.53	-1195.01	27.9403	-546.1	18.44	-199.633
		18.76	53	63.18	-1201.66	27.9403	-546.1	18.46	-199.637
		18.78	60	62.78	-1194.26	27.9809	-546.1	18.48	-199.626
		18.8	62	62.34	-1191.81	27.9809	-546.1	18.5	-199.601
		18.82	62	61.86	-1191.33	27.9809	-546.1	18.52	-199.561
		18.84	66	61.37	-1186.84	27.9809	-546.1	18.54	-199.505
		18.86	66	60.87	-1186.34	27.9987	-546.1	18.56	-199.432
		18.88	70	60.38	-1181.85	27.9987	-546.1	18.58	-199.342
		18.9	64	59.92	-1187.4	27.9987	-546.1	18.6	-199.233
		18.92	67	59.5	-1183.97	27.9987	-546.1	18.62	-199.105
		18.94	60	59.13	-1190.6	28.0068	-546.1	18.64	-198.956
		18.96	60	58.79	-1190.27	28.0112	-546.1	18.66	-198.78
		18.98	51	58.49	-1198.96	28.0112	-546.1	18.68	-198.571
		19	57	58.21	-1192.68	28.0519	-546.1	18.7	-198.316
		19.02	62	57.95	-1187.42	28.0519	-546.1	18.72	-198
		19.04	62	57.7	-1187.17	28.0519	-546.1	18.74	-197.61
		19.06	61	57.44	-1187.91	28.0519	-546.1	18.76	-197.138
		19.08	55	57.17	-1193.65	28.073	-546.1	18.78	-196.589
		19.1	60	56.88	-1188.35	28.073	-546.1	18.8	-195.984
		19.12	47	56.6	-1201.07	28.0779	-546.1	18.82	-195.365
		19.14	51	56.31	-1196.79	28.1001	-546.1	18.84	-194.797
		19.16	66	56.03	-1181.51	28.1001	-546.1	18.86	-194.36
		19.18	64	55.79	-1183.27	28.1382	-546.1	18.88	-194.129
		19.2	48	55.57	-1199.04	28.1382	-546.1	18.9	-194.147
		19.22	51	55.41	-1195.89	28.1443	-546.1	18.92	-194.41
		19.24	43	55.3	-1203.78	28.1443	-546.1	18.94	-194.874
		19.26	55	55.42	-1191.9	28.1554	-546.1	18.96	-195.469
		19.28	50	55.59	-1197.06	28.1554	-546.1	18.98	-196.122
		19.3	53	55.8	-1194.28	28.1714	-546.1	19	-196.772
		19.32	59	56.03	-1188.51	28.1714	-546.1	19.02	-197.374
		19.34	58	56.26	-1189.73	28.1811	-546.1	19.04	-197.899
		19.36	48	56.47	-1199.94	28.1811	-546.1	19.06	-198.337
		19.38	60	56.65	-1188.12	28.1811	-546.1	19.08	-198.686
		19.4	62	56.76	-1186.23	28.1811	-546.1	19.1	-198.954
		19.42	53	56.81	-1195.29	28.2096	-546.1	19.12	-199.154
		19.44	54	56.78	-1194.26	28.2096	-546.1	19.14	-199.297
		19.46	57	56.68	-1191.16	28.2269	-546.1	19.16	-199.398
		19.48	55	56.52	-1192.99	28.2269	-546.1	19.18	-199.467
		19.5	56	56.3	-1191.78	28.2293	-546.1	19.2	-199.513
		19.52	59	56.06	-1188.54	28.2293	-546.1	19.22	-199.541
		19.54	65	55.83	-1182.3	28.2461	-546.1	19.24	-199.557
		19.56	57	55.6	-1190.07	28.2461	-546.1	19.26	-199.561
		19.58	50	55.42	-1196.9	28.2461	-546.1	19.28	-199.555
		19.6	55	55.3	-1191.78	28.2461	-546.1	19.3	-199.536
		19.62	57	55.25	-1189.72	28.2526	-546.1	19.32	-199.503
		19.64	62	55.27	-1184.74	28.2526	-546.1	19.34	-199.449
		19.66	64	55.37	-1182.84	28.2526	-546.1	19.36	-199.368
		19.68	58	55.55	-1189.03	28.2526	-546.1	19.38	-199.251
		19.7	55	55.8	-1192.28	28.301	-546.1	19.4	-199.087
		19.72	55	56.12	-1192.59	28.301	-546.1	19.42	-198.865
		19.74	62	56.47	-1185.94	28.3178	-546.1	19.44	-198.577
		19.76	61	56.85	-1187.32	28.3178	-546.1	19.46	-198.217
		19.78	66	57.25	-1182.72	28.3178	-546.1	19.48	-197.788
		19.8	52	57.63	-1197.1	28.3178	-546.1	19.5	-197.3
		19.82	49	57.98	-1200.45	28.3785	-546.1	19.52	-196.776
		19.84	53	58.3	-1196.78	28.3785	-546.1	19.54	-196.255
		19.86	67	58.55	-1183.03	28.4505	-546.1	19.56	-195.788
		19.88	49	58.73	-1201.2	28.4505	-546.1	19.58	-195.433
		19.9	55	58.83	-1195.3	28.4738	-546.1	19.6	-195.235
		19.92	55	58.84	-1195.31	28.4738	-546.1	19.62	-195.209
		19.94	63	58.75	-1187.22	28.5247	-546.1	19.64	-195.334
		19.96	59	58.56	-1191.04	28.5247	-546.1	19.66	-195.568
		19.98	52	58.27	-1197.74	28.5278	-546.1	19.68	-195.861
		20	66	57.88	-1183.35	28.5278	-546.1	19.7	-196.165
		20.02	55	57.42	-1193.9	28.5461	-546.1	19.72	-196.452
		20.04	61	56.89	-1187.36	28.5461	-546.1	19.74	-196.712
		20.06	50	56.32	-1197.79	28.5971	-546.1	19.76	-196.953
		20.08	48	55.72	-1199.19	28.5971	-546.1	19.78	-197.192
		20.1	57	55.12	-1189.59	28.5986	-546.1	19.8	-197.442
		20.12	58	54.54	-1188.02	28.5986	-546.1	19.82	-197.708
		20.14	53	54	-1192.47	28.5986	-546.1	19.84	-197.985
		20.16	58	53.49	-1186.96	28.5986	-546.1	19.86	-198.264
		20.18	51	53.04	-1193.52	28.6002	-546.1	19.88	-198.53
		20.2	60	52.65	-1184.12	28.6002	-546.1	19.9	-198.774
		20.22	57	52.31	-1186.79	28.6371	-546.1	19.92	-198.987
		20.24	52	52.03	-1191.51	28.6371	-546.1	19.94	-199.165
		20.26	43	51.81	-1200.29	28.6371	-546.1	19.96	-199.309
		20.28	46	51.65	-1197.12	28.6371	-546.1	19.98	-199.419
		20.3	46	51.53	-1197.01	28.6668	-546.1	20	-199.501
		20.32	52	51.47	-1190.94	28.6668	-546.1	20.02	-199.56
		20.34	51	51.44	-1191.91	28.6712	-546.1	20.04	-199.6
		20.36	50	51.45	-1192.92	28.6712	-546.1	20.06	-199.628
		20.38	54	51.5	-1188.97	28.6712	-546.1	20.08	-199.649
		20.4	54	51.58	-1189.05	28.6712	-546.1	20.1	-199.668
		20.42	54	51.69	-1189.16	28.7098	-546.1	20.12	-199.687
		20.44	50	51.83	-1193.3	28.7098	-546.1	20.14	-199.708
		20.46	56	52	-1187.47	28.7098	-546.1	20.16	-199.732
		20.48	63	52.19	-1180.66	28.7098	-546.1	20.18	-199.756
		20.5	56	52.41	-1187.89	28.7332	-546.1	20.2	-199.781
		20.52	50	52.66	-1194.14	28.7332	-546.1	20.22	-199.804
		20.54	39	52.94	-1205.41	28.7332	-546.1	20.24	-199.825
		20.56	52	53.09	-1192.56	28.7332	-546.1	20.26	-199.844
		20.58	58	53.26	-1186.73	28.7396	-546.1	20.28	-199.86
		20.6	53	53.47	-1191.94	28.7396	-546.1	20.3	-199.873
		20.62	60	53.69	-1185.16	28.7582	-546.1	20.32	-199.885
		20.64	57	53.92	-1188.4	28.7582	-546.1	20.34	-199.894
		20.66	53	54.14	-1192.61	28.7582	-546.1	20.36	-199.902
		20.68	56	54.34	-1189.81	28.7582	-546.1	20.38	-199.908
		20.7	57	54.51	-1188.98	28.8062	-546.1	20.4	-199.913
		20.72	46	54.61	-1200.08	28.8062	-546.1	20.42	-199.918
		20.74	56	54.65	-1190.12	28.8062	-546.1	20.44	-199.922
		20.76	58	54.62	-1188.09	28.8062	-546.1	20.46	-199.925
		20.78	53	54.51	-1192.98	28.8312	-546.1	20.48	-199.928
		20.8	49	54.33	-1196.8	28.8312	-546.1	20.5	-199.931
		20.82	56	54.1	-1189.57	28.8312	-546.1	20.52	-199.933
		20.84	45	53.83	-1200.3	28.8312	-546.1	20.54	-199.935
		20.86	55	53.53	-1190.01	28.8369	-546.1	20.56	-199.936
		20.88	55	53.23	-1189.7	28.8369	-546.1	20.58	-199.937
		20.9	47	52.93	-1197.41	28.8887	-546.1	20.6	-199.937
		20.92	47	52.65	-1197.12	28.8887	-546.1	20.62	-199.936
		20.94	56	52.4	-1187.88	28.8887	-546.1	20.64	-199.935
		20.96	53	52.19	-1190.66	28.8887	-546.1	20.66	-199.934
		20.98	49	52.02	-1194.49	28.9101	-546.1	20.68	-199.932
		21	59	51.9	-1184.38	28.9101	-546.1	20.7	-199.93
		21.02	53	51.82	-1190.29	28.9621	-546.1	20.72	-199.928
		21.04	54	51.81	-1189.29	28.9621	-546.1	20.74	-199.927
		21.06	57	51.85	-1186.32	28.9621	-546.1	20.76	-199.926
		21.08	52	51.95	-1191.42	28.9621	-546.1	20.78	-199.922
		21.1	52	52.12	-1191.59	29.0307	-546.1	20.8	-199.916
		21.12	48	52.37	-1195.84	29.0307	-546.1	20.82	-199.909
		21.14	53	52.68	-1191.16	29.0307	-546.1	20.84	-199.899
		21.16	55	53.04	-1189.52	29.0307	-546.1	20.86	-199.887
		21.18	58	53.46	-1186.93	29.1045	-546.1	20.88	-199.873
		21.2	59	53.91	-1186.39	29.1045	-546.1	20.9	-199.858
		21.22	58	54.38	-1187.85	29.1045	-546.1	20.92	-199.843
		21.24	55	54.83	-1191.3	29.1045	-546.1	20.94	-199.828
		21.26	53	55.25	-1193.72	29.1509	-546.1	20.96	-199.815
		21.28	53	55.61	-1194.08	29.1509	-546.1	20.98	-199.805
		21.3	56	55.89	-1191.36	29.1739	-546.1	21	-199.795
		21.32	61	56.08	-1186.55	29.1739	-546.1	21.02	-199.788
		21.34	59	56.17	-1188.65	29.1739	-546.1	21.04	-199.783
		21.36	56	56.15	-1191.62	29.1739	-546.1	21.06	-199.78
		21.38	50	56.03	-1197.51	29.2215	-546.1	21.08	-199.78
		21.4	44	55.82	-1203.29	29.2215	-546.1	21.1	-199.78
		21.42	46	56.1	-1201.57	29.2249	-546.1	21.12	-199.782
		21.44	48	56.31	-1199.79	29.2249	-546.1	21.14	-199.784
		21.46	52	56.45	-1195.92	29.2338	-546.1	21.16	-199.786
		21.48	58	56.53	-1190.01	29.2338	-546.1	21.18	-199.788
		21.5	54	56.56	-1194.04	29.2481	-546.1	21.2	-199.789
		21.52	67	56.55	-1181.03	29.2481	-546.1	21.22	-199.789
		21.54	62	56.51	-1185.98	29.2481	-546.1	21.24	-199.788
		21.56	65	56.45	-1182.92	29.2481	-546.1	21.26	-199.787
		21.58	58	56.38	-1189.85	29.2672	-546.1	21.28	-199.784
		21.6	55	56.31	-1192.79	29.2672	-546.1	21.3	-199.781
		21.62	60	56.24	-1187.71	29.2958	-546.1	21.32	-199.777
		21.64	66	56.2	-1181.67	29.2958	-546.1	21.34	-199.772
		21.66	44	56.19	-1203.66	29.3028	-546.1	21.36	-199.767
		21.68	55	56.23	-1192.7	29.3028	-546.1	21.38	-199.761
		21.7	63	56.3	-1184.78	29.3028	-546.1	21.4	-199.754
		21.72	50	56.43	-1197.91	29.3028	-546.1	21.42	-199.746
		21.74	54	56.62	-1194.09	29.3081	-546.1	21.44	-199.736
		21.76	55	56.85	-1193.32	29.3081	-546.1	21.46	-199.725
		21.78	57	57.12	-1191.59	29.3416	-546.1	21.48	-199.712
		21.8	60	57.43	-1188.91	29.3416	-546.1	21.5	-199.698
		21.82	56	57.77	-1193.24	29.3772	-546.1	21.52	-199.683
		21.84	53	58.13	-1196.6	29.3772	-546.1	21.54	-199.667
		21.86	62	58.5	-1187.97	29.3772	-546.1	21.56	-199.649
		21.88	62	58.87	-1188.34	29.3772	-546.1	21.58	-199.631
		21.9	67	59.23	-1183.7	29.4677	-546.1	21.6	-199.611
		21.92	60	59.59	-1191.06	29.4677	-546.1	21.62	-199.589
		21.94	62	59.94	-1189.41	29.4798	-546.1	21.64	-199.563
		21.96	57	60.27	-1194.74	29.4798	-546.1	21.66	-199.531
		21.98	52	60.6	-1200.07	29.4798	-546.1	21.68	-199.495
		22	62	60.92	-1190.4	29.4798	-546.1	21.7	-199.451
		22.02	61	61.23	-1191.7	29.481	-546.1	21.72	-199.401
		22.04	58	61.52	-1194.99	29.5426	-546.1	21.74	-199.345
		22.06	65	61.81	-1188.29	29.5426	-546.1	21.76	-199.284
		22.08	63	62.09	-1190.56	29.5452	-546.1	21.78	-199.221
		22.1	63	62.36	-1190.83	29.5452	-546.1	21.8	-199.159
		22.12	69	62.63	-1185.1	29.5452	-546.1	21.82	-199.1
		22.14	63	62.9	-1191.38	29.5452	-546.1	21.84	-199.047
		22.16	65	63.19	-1189.66	29.5548	-546.1	21.86	-199
		22.18	68	63.49	-1186.96	29.5548	-546.1	21.88	-198.959
		22.2	57	63.81	-1198.29	29.5548	-546.1	21.9	-198.92
		22.22	60	64.16	-1195.64	29.5548	-546.1	21.92	-198.881
		22.24	66	64.55	-1190.03	29.556	-546.1	21.94	-198.841
		22.26	56	64.99	-1200.46	29.5616	-546.1	21.96	-198.799
		22.28	59	65.32	-1197.79	29.5616	-546.1	21.98	-198.754
		22.3	67	65.69	-1190.17	29.6203	-546.1	22	-198.706
		22.32	73	66.12	-1184.59	29.6203	-546.1	22.02	-198.654
		22.34	67	66.59	-1191.06	29.6203	-546.1	22.04	-198.594
		22.36	64	67.11	-1194.58	29.6203	-546.1	22.06	-198.522
		22.38	71	67.67	-1188.15	29.629	-546.1	22.08	-198.433
		22.4	72	68.28	-1187.76	29.629	-546.1	22.1	-198.323
		22.42	68	68.92	-1192.4	29.629	-546.1	22.12	-198.192
		22.44	71	69.59	-1190.06	29.629	-546.1	22.14	-198.039
		22.46	75	70.3	-1186.78	29.6368	-546.1	22.16	-197.871
		22.48	78	71.03	-1184.51	29.6368	-546.1	22.18	-197.697
		22.5	75	71.79	-1188.27	29.6962	-546.1	22.2	-197.531
		22.52	59	72.58	-1205.05	29.6962	-546.1	22.22	-197.39
		22.54	67	73.4	-1197.88	29.6962	-546.1	22.24	-197.286
		22.56	65	74.27	-1200.74	29.6962	-546.1	22.26	-197.225
		22.58	81	75.19	-1185.67	29.6983	-546.1	22.28	-197.207
		22.6	82	76.17	-1185.65	29.6983	-546.1	22.3	-197.226
		22.62	85	77.24	-1183.71	29.7043	-546.1	22.32	-197.273
		22.64	82	78.39	-1187.86	29.7043	-546.1	22.34	-197.334
		22.66	67	79.64	-1204.11	29.7043	-546.1	22.36	-197.396
		22.68	81	80.98	-1191.45	29.7043	-546.1	22.38	-197.443
		22.7	79	82.43	-1194.91	29.7717	-546.1	22.4	-197.465
		22.72	82	83.96	-1193.43	29.7717	-546.1	22.42	-197.449
		22.74	96	85.57	-1181.04	29.7717	-546.1	22.44	-197.385
		22.76	91	87.24	-1187.71	29.7717	-546.1	22.46	-197.265
		22.78	89	88.96	-1191.43	29.7738	-546.1	22.48	-197.079
		22.8	90	90.7	-1192.17	29.7738	-546.1	22.5	-196.819
		22.82	84	92.45	-1199.92	29.8021	-546.1	22.52	-196.472
		22.84	94	94.19	-1191.67	29.8021	-546.1	22.54	-196.024
		22.86	102	95.91	-1185.39	29.8588	-546.1	22.56	-195.459
		22.88	107	97.59	-1182.06	29.8588	-546.1	22.58	-194.757
		22.9	97	99.21	-1193.68	29.8744	-546.1	22.6	-193.9
		22.92	94	100.75	-1198.22	29.8744	-546.1	22.62	-192.869
		22.94	95	102.18	-1198.66	29.8779	-546.1	22.64	-191.65
		22.96	105	103.48	-1189.95	29.8779	-546.1	22.66	-190.231
		22.98	113	104.6	-1183.07	29.8988	-546.1	22.68	-188.608
		23	105	105.52	-1191.99	29.8988	-546.1	22.7	-186.782
		23.02	106	106.23	-1191.7	29.8988	-546.1	22.72	-184.766
		23.04	110	106.72	-1188.19	29.8988	-546.1	22.74	-182.584
		23.06	110	107	-1188.47	29.9347	-546.1	22.76	-180.247
		23.08	101	107.1	-1197.57	29.9347	-546.1	22.78	-177.72
		23.1	99	107.05	-1199.53	29.9453	-546.1	22.8	-174.883
		23.12	96	106.9	-1202.38	29.9453	-546.1	22.82	-171.54
		23.14	104	106.7	-1194.17	29.9453	-546.1	22.84	-167.464
		23.16	105	106.49	-1192.96	29.9453	-546.1	22.86	-162.466
		23.18	122	106.29	-1175.77	29.9504	-546.1	22.88	-156.46
		23.2	117	106.13	-1180.6	29.9504	-546.1	22.9	-149.541
		23.22	104	106.03	-1193.51	29.9749	-546.1	22.92	-142.047
		23.24	112	105.97	-1185.44	29.9749	-546.1	22.94	-134.609
		23.26	96	105.96	-1201.43	29.9749	-546.1	22.96	-128.125
		23.28	95	106	-1202.47	29.9749	-546.1	22.98	-123.588
		23.3	98	106.07	-1199.54	30.0215	-546.1	23	-121.756
		23.32	106	106.17	-1191.65	30.0215	-546.1	23.02	-122.87
		23.34	118	106.33	-1179.8	30.0215	-546.1	23.04	-126.648
		23.36	121	106.54	-1177.02	30.0215	-546.1	23.06	-132.455
		23.38	94	106.82	-1204.29	30.0437	-546.1	23.08	-139.463
		23.4	117	107.19	-1181.67	30.0437	-546.1	23.1	-146.819
		23.42	113	107.66	-1186.14	30.0984	-546.1	23.12	-153.817
		23.44	94	108.24	-1205.71	30.0984	-546.1	23.14	-160.005
		23.46	116	108.93	-1184.41	30.0984	-546.1	23.16	-165.195
		23.48	111	109.71	-1190.18	30.0984	-546.1	23.18	-169.42
		23.5	105	110.55	-1197.03	30.1201	-546.1	23.2	-172.863
		23.52	108	111.41	-1194.89	30.1201	-546.1	23.22	-175.753
		23.54	111	112.24	-1192.71	30.1312	-546.1	23.24	-178.288
		23.56	109	112.99	-1195.46	30.1312	-546.1	23.26	-180.592
		23.58	117	113.6	-1188.07	30.1312	-546.1	23.28	-182.724
		23.6	121	114.02	-1184.49	30.1312	-546.1	23.3	-184.68
		23.62	126	114.22	-1179.69	30.1485	-546.1	23.32	-186.417
		23.64	114	114.17	-1191.65	30.1485	-546.1	23.34	-187.872
		23.66	108	113.87	-1197.34	30.175	-546.1	23.36	-188.982
		23.68	111	113.35	-1193.82	30.175	-546.1	23.38	-189.683
		23.7	113	112.65	-1191.12	30.175	-546.1	23.4	-189.915
		23.72	105	111.8	-1198.28	30.175	-546.1	23.42	-189.618
		23.74	111	110.87	-1191.34	30.1991	-546.1	23.44	-188.729
		23.76	120	109.89	-1181.36	30.1991	-546.1	23.46	-187.196
		23.78	111	108.91	-1189.39	30.2079	-546.1	23.48	-184.985
		23.8	94	107.97	-1205.44	30.2079	-546.1	23.5	-182.099
		23.82	98	107.07	-1200.54	30.2079	-546.1	23.52	-178.599
		23.84	109	106.22	-1188.69	30.2079	-546.1	23.54	-174.624
		23.86	101	105.42	-1195.9	30.2105	-546.1	23.56	-170.415
		23.88	96	104.66	-1200.14	30.2252	-546.1	23.58	-166.331
		23.9	111	103.93	-1184.41	30.2252	-546.1	23.6	-162.825
		23.92	123	103.22	-1171.69	30.2611	-546.1	23.62	-160.337
		23.94	107	102.52	-1186.99	30.2611	-546.1	23.64	-159.134
		23.96	106	101.84	-1187.31	30.276	-546.1	23.66	-159.217
		23.98	102	101.17	-1190.65	30.276	-546.1	23.68	-160.355
		24	93	100.53	-1199.01	30.2874	-546.1	23.7	-162.188
		24.02	96	99.93	-1195.41	30.2977	-546.1	23.72	-164.302
		24.04	105	99.38	-1185.85	30.2977	-546.1	23.74	-166.317
		24.06	95	98.89	-1195.36	30.3381	-546.1	23.76	-167.983
		24.08	89	98.48	-1200.95	30.3381	-546.1	23.78	-169.221
		24.1	92	97.05	-1196.53	30.351	-546.1	23.8	-170.127
		24.12	101	95.7	-1186.17	30.351	-546.1	23.82	-170.925
		24.14	101	94.44	-1184.92	30.3748	-546.1	23.84	-171.877
		24.16	95	93.25	-1189.72	30.3748	-546.1	23.86	-173.189
		24.18	71	92.12	-1212.59	30.3819	-546.1	23.88	-174.945
		24.2	96	91.05	-1186.53	30.3819	-546.1	23.9	-177.12
		24.22	99	90.02	-1182.49	30.3925	-546.1	23.92	-179.604
		24.24	94	89.01	-1186.48	30.3925	-546.1	23.94	-182.236
		24.26	85	88.01	-1194.48	30.3925	-546.1	23.96	-184.845
		24.28	90	87.02	-1188.49	30.3925	-546.1	23.98	-187.284
		24.3	93	86.02	-1184.49	30.4283	-546.1	24	-189.453
		24.32	92	85.01	-1184.48	30.4283	-546.1	24.02	-191.3
		24.34	76	84.01	-1199.48	30.4592	-546.1	24.04	-192.812
		24.36	79	83	-1195.47	30.4592	-546.1	24.06	-194.009
		24.38	79	82	-1194.47	30.4699	-546.1	24.08	-194.925
		24.4	75	81.03	-1197.51	30.4699	-546.1	24.1	-195.605
		24.42	82	80.08	-1189.55	30.4699	-546.1	24.12	-196.096
		24.44	80	79.17	-1190.65	30.4699	-546.1	24.14	-196.438
		24.46	75	78.31	-1194.78	30.4975	-546.1	24.16	-196.663
		24.48	75	77.49	-1193.96	30.4975	-546.1	24.18	-196.795
		24.5	74	76.73	-1194.2	30.4975	-546.1	24.2	-196.848
		24.52	84	76.01	-1183.48	30.4975	-546.1	24.22	-196.826
		24.54	85	75.35	-1181.82	30.5577	-546.1	24.24	-196.73
		24.56	74	74.73	-1192.2	30.5577	-546.1	24.26	-196.556
		24.58	76	74.17	-1189.65	30.5752	-546.1	24.28	-196.299
		24.6	72	73.64	-1193.11	30.5752	-546.1	24.3	-195.956
		24.62	60	73.15	-1204.62	30.5752	-546.1	24.32	-195.529
		24.64	68	73.24	-1196.71	30.5752	-546.1	24.34	-195.023
		24.66	79	73.36	-1185.83	30.6355	-546.1	24.36	-194.452
		24.68	75	73.5	-1189.97	30.6355	-546.1	24.38	-193.836
		24.7	74	73.66	-1191.14	30.6568	-546.1	24.4	-193.197
		24.72	81	73.81	-1184.28	30.6568	-546.1	24.42	-192.544
		24.74	76	73.96	-1189.43	30.6568	-546.1	24.44	-191.861
		24.76	71	74.08	-1194.55	30.6568	-546.1	24.46	-191.099
		24.78	84	74.16	-1181.64	30.7155	-546.1	24.48	-190.19
		24.8	81	74.18	-1184.66	30.7155	-546.1	24.5	-189.061
		24.82	74	74.12	-1191.59	30.7349	-546.1	24.52	-187.651
		24.84	65	73.99	-1200.46	30.7349	-546.1	24.54	-185.927
		24.86	61	73.76	-1204.23	30.7349	-546.1	24.56	-183.913
		24.88	79	73.45	-1185.92	30.7349	-546.1	24.58	-181.694
		24.9	81	73.06	-1183.53	30.7472	-546.1	24.6	-179.436
		24.92	73	72.58	-1191.05	30.7472	-546.1	24.62	-177.369
		24.94	63	72.04	-1200.52	30.7636	-546.1	24.64	-175.738
		24.96	68	71.45	-1194.92	30.7636	-546.1	24.66	-174.708
		24.98	62	70.82	-1200.29	30.7636	-546.1	24.68	-174.296
		25	64	70.17	-1197.65	30.7636	-546.1	24.7	-174.385
		25.02	67	69.5	-1193.97	30.7932	-546.1	24.72	-174.785
		25.04	78	68.85	-1182.32	30.7932	-546.1	24.74	-175.276
		25.06	68	68.21	-1191.68	30.7932	-546.1	24.76	-175.658
		25.08	77	67.61	-1182.08	30.7932	-546.1	24.78	-175.808
		25.1	62	67.04	-1196.52	30.7938	-546.1	24.8	-175.721
		25.12	68	66.51	-1189.98	30.7938	-546.1	24.82	-175.514
		25.14	64	66.03	-1193.51	30.8236	-546.1	24.84	-175.396
		25.16	68	65.58	-1189.05	30.8236	-546.1	24.86	-175.602
		25.18	72	65.16	-1184.64	30.8236	-546.1	24.88	-176.307
		25.2	75	64.75	-1181.22	30.8236	-546.1	24.9	-177.566
		25.22	66	64.36	-1189.83	30.8255	-546.1	24.92	-179.328
		25.24	63	63.96	-1192.43	30.8255	-546.1	24.94	-181.466
		25.26	58	63.55	-1197.03	30.842	-546.1	24.96	-183.813
		25.28	63	63.12	-1191.59	30.842	-546.1	24.98	-186.191
		25.3	63	62.67	-1191.15	30.842	-546.1	25	-188.446
		25.32	56	62.2	-1197.67	30.842	-546.1	25.02	-190.471
		25.34	55	61.72	-1198.19	30.8716	-546.1	25.04	-192.211
		25.36	68	61.23	-1184.7	30.8716	-546.1	25.06	-193.647
		25.38	61	60.73	-1191.2	30.8716	-546.1	25.08	-194.796
		25.4	57	60.26	-1194.73	30.8716	-546.1	25.1	-195.691
		25.42	61	59.8	-1190.28	30.8771	-546.1	25.12	-196.374
		25.44	61	59.39	-1189.86	30.8771	-546.1	25.14	-196.888
		25.46	60	59.01	-1190.48	30.8771	-546.1	25.16	-197.271
		25.48	55	58.69	-1195.16	30.8771	-546.1	25.18	-197.555
		25.5	52	58.42	-1197.9	30.9022	-546.1	25.2	-197.762
		25.52	56	58.2	-1193.67	30.9022	-546.1	25.22	-197.905
		25.54	59	58.04	-1190.52	30.9022	-546.1	25.24	-197.993
		25.56	60	57.94	-1189.41	30.9022	-546.1	25.26	-198.034
		25.58	61	57.89	-1188.36	30.9558	-546.1	25.28	-198.027
		25.6	62	57.88	-1187.35	30.9558	-546.1	25.3	-197.974
		25.62	64	57.9	-1185.38	30.9558	-546.1	25.32	-197.879
		25.64	63	57.96	-1186.43	30.9558	-546.1	25.34	-197.744
		25.66	50	58.04	-1199.52	30.9867	-546.1	25.36	-197.578
		25.68	49	58.12	-1200.59	30.9867	-546.1	25.38	-197.391
		25.7	61	58.27	-1188.74	31.025	-546.1	25.4	-197.196
		25.72	61	58.4	-1188.88	31.025	-546.1	25.42	-197.01
		25.74	57	58.52	-1192.99	31.025	-546.1	25.44	-196.85
		25.76	62	58.6	-1188.07	31.025	-546.1	25.46	-196.735
		25.78	59	58.65	-1191.12	31.0657	-546.1	25.48	-196.679
		25.8	57	58.66	-1193.14	31.0657	-546.1	25.5	-196.685
		25.82	53	58.62	-1197.09	31.1041	-546.1	25.52	-196.745
		25.84	58	58.52	-1191.99	31.1041	-546.1	25.54	-196.843
		25.86	59	58.38	-1190.85	31.1041	-546.1	25.56	-196.961
		25.88	62	58.21	-1187.68	31.1041	-546.1	25.58	-197.081
		25.9	62	58	-1187.47	31.1608	-546.1	25.6	-197.191
		25.92	58	57.79	-1191.27	31.1608	-546.1	25.62	-197.283
		25.94	54	57.57	-1195.04	31.1944	-546.1	25.64	-197.359
		25.96	54	57.37	-1194.84	31.1944	-546.1	25.66	-197.424
		25.98	60	57.19	-1188.66	31.1944	-546.1	25.68	-197.481
		26	62	57.05	-1186.53	31.1944	-546.1	25.7	-197.526
		26.02	52	56.94	-1196.41	31.206	-546.1	25.72	-197.55
		26.04	54	56.88	-1194.35	31.206	-546.1	25.74	-197.537
		26.06	57	56.85	-1191.32	31.2403	-546.1	25.76	-197.463
		26.08	63	56.86	-1185.33	31.2403	-546.1	25.78	-197.3
		26.1	57	56.89	-1191.36	31.2739	-546.1	25.8	-197.01
		26.12	53	56.96	-1195.43	31.2739	-546.1	25.82	-196.556
		26.14	56	57.03	-1192.51	31.2739	-546.1	25.84	-195.897
		26.16	58	57.11	-1190.58	31.2739	-546.1	25.86	-195.001
		26.18	57	57.18	-1191.66	31.2856	-546.1	25.88	-193.845
		26.2	54	57.23	-1194.7	31.2856	-546.1	25.9	-192.427
		26.22	58	57.25	-1190.72	31.3402	-546.1	25.92	-190.772
		26.24	65	57.23	-1183.7	31.3402	-546.1	25.94	-188.945
		26.26	55	57.15	-1193.62	31.3407	-546.1	25.96	-187.058
		26.28	50	57.02	-1198.49	31.3407	-546.1	25.98	-185.276
		26.3	58	56.84	-1190.31	31.4081	-546.1	26	-183.794
		26.32	59	56.6	-1189.07	31.4081	-546.1	26.02	-182.784
		26.34	60	56.33	-1187.8	31.4081	-546.1	26.04	-182.329
		26.36	62	56.04	-1185.52	31.4081	-546.1	26.06	-182.4
		26.38	58	55.73	-1189.2	31.4182	-546.1	26.08	-182.898
		26.4	59	55.45	-1187.92	31.4182	-546.1	26.1	-183.686
		26.42	55	55.19	-1191.66	31.4182	-546.1	26.12	-184.617
		26.44	43	54.99	-1203.46	31.4182	-546.1	26.14	-185.555
		26.46	61	54.85	-1185.32	31.4201	-546.1	26.16	-186.416
		26.48	62	54.78	-1184.26	31.4201	-546.1	26.18	-187.171
		26.5	44	54.79	-1202.27	31.4207	-546.1	26.2	-187.836
		26.52	46	54.87	-1200.34	31.4207	-546.1	26.22	-188.445
		26.54	37	55.01	-1209.48	31.4391	-546.1	26.24	-189.04
		26.56	49	55.19	-1197.66	31.4391	-546.1	26.26	-189.65
		26.58	64	55.39	-1182.86	31.4882	-546.1	26.28	-190.292
		26.6	56	55.58	-1191.05	31.4882	-546.1	26.3	-190.967
		26.62	60	55.73	-1187.2	31.4882	-546.1	26.32	-191.667
		26.64	64	55.82	-1183.29	31.4882	-546.1	26.34	-192.371
		26.66	59	55.83	-1188.3	31.4983	-546.1	26.36	-193.056
		26.68	61	55.75	-1186.22	31.4983	-546.1	26.38	-193.699
		26.7	56	55.58	-1191.05	31.4983	-546.1	26.4	-194.285
		26.72	54	55.34	-1192.81	31.4983	-546.1	26.42	-194.81
		26.74	61	55.04	-1185.52	31.5178	-546.1	26.44	-195.275
		26.76	47	54.71	-1199.18	31.5178	-546.1	26.46	-195.69
		26.78	58	54.37	-1187.84	31.5193	-546.1	26.48	-196.059
		26.8	49	54.03	-1196.51	31.5193	-546.1	26.5	-196.384
		26.82	63	53.72	-1182.19	31.5785	-546.1	26.52	-196.663
		26.84	53	53.42	-1191.9	31.5785	-546.1	26.54	-196.894
		26.86	56	53.14	-1188.61	31.5982	-546.1	26.56	-197.072
		26.88	55	52.87	-1189.34	31.5982	-546.1	26.58	-197.191
		26.9	45	52.58	-1199.05	31.6016	-546.1	26.6	-197.244
		26.92	52	52.24	-1191.71	31.6016	-546.1	26.62	-197.228
		26.94	48	51.85	-1195.32	31.6016	-546.1	26.64	-197.145
		26.96	54	51.39	-1188.86	31.6016	-546.1	26.66	-197.005
		26.98	51	50.84	-1191.31	31.659	-546.1	26.68	-196.826
		27	52	50.2	-1189.67	31.659	-546.1	26.7	-196.633
		27.02	47	49.48	-1193.95	31.6596	-546.1	26.72	-196.453
		27.04	50	48.69	-1190.16	31.6596	-546.1	26.74	-196.312
		27.06	48	47.84	-1191.31	31.6613	-546.1	26.76	-196.225
		27.08	39	46.97	-1199.44	31.6613	-546.1	26.78	-196.204
		27.1	36	46.06	-1201.54	31.6823	-546.1	26.8	-196.258
		27.12	48	45.82	-1189.29	31.6823	-546.1	26.82	-196.394
		27.14	46	45.59	-1191.06	31.6823	-546.1	26.84	-196.603
		27.16	44	45.37	-1192.84	31.6823	-546.1	26.86	-196.87
		27.18	50	45.18	-1186.66	31.7404	-546.1	26.88	-197.173
		27.2	51	45.02	-1185.49	31.7404	-546.1	26.9	-197.493
		27.22	53	44.9	-1183.38	31.7421	-546.1	26.92	-197.81
		27.24	49	44.81	-1187.29	31.7421	-546.1	26.94	-198.106
		27.26	42	44.77	-1194.24	31.7582	-546.1	26.96	-198.368
		27.28	41	44.77	-1195.24	31.7582	-546.1	26.98	-198.588
		27.3	46	44.82	-1190.29	31.7582	-546.1	27	-198.764
		27.32	50	44.92	-1186.4	31.7582	-546.1	27.02	-198.899
		27.34	45	45.07	-1191.54	31.8055	-546.1	27.04	-198.996
		27.36	44	45.27	-1192.74	31.8055	-546.1	27.06	-199.065
		27.38	38	45.53	-1199.01	31.8055	-546.1	27.08	-199.112
		27.4	50	45.18	-1186.66	31.8055	-546.1	27.1	-199.146
		27.42	38	44.89	-1198.36	31.8066	-546.1	27.12	-199.174
		27.44	38	44.66	-1198.14	31.8393	-546.1	27.14	-199.201
		27.46	48	44.47	-1187.94	31.8393	-546.1	27.16	-199.227
		27.48	47	44.34	-1188.81	31.8393	-546.1	27.18	-199.253
		27.5	47	44.27	-1188.74	31.8393	-546.1	27.2	-199.279
		27.52	41	44.24	-1194.71	31.8521	-546.1	27.22	-199.302
		27.54	46	44.27	-1189.74	31.8521	-546.1	27.24	-199.321
		27.56	45	44.34	-1190.81	31.8521	-546.1	27.26	-199.333
		27.58	44	44.45	-1191.92	31.8521	-546.1	27.28	-199.338
		27.6	43	44.61	-1193.08	31.8818	-546.1	27.3	-199.334
		27.62	50	44.78	-1186.26	31.8818	-546.1	27.32	-199.32
		27.64	46	44.98	-1190.45	31.8866	-546.1	27.34	-199.295
		27.66	51	45.18	-1185.66	31.8866	-546.1	27.36	-199.257
		27.68	54	45.37	-1182.84	31.8866	-546.1	27.38	-199.201
		27.7	42	45.56	-1195.04	31.8866	-546.1	27.4	-199.123
		27.72	47	45.72	-1190.19	31.8877	-546.1	27.42	-199.014
		27.74	39	45.86	-1198.33	31.9334	-546.1	27.44	-198.865
		27.76	39	45.98	-1198.45	31.9334	-546.1	27.46	-198.661
		27.78	42	46.09	-1195.56	31.9334	-546.1	27.48	-198.388
		27.8	44	46.19	-1193.66	31.9334	-546.1	27.5	-198.027
		27.82	50	46.29	-1187.77	31.9374	-546.1	27.52	-197.563
		27.84	42	46.39	-1195.86	31.9374	-546.1	27.54	-196.984
		27.86	43	46.5	-1194.97	31.9374	-546.1	27.56	-196.284
		27.88	51	46.6	-1187.07	31.9374	-546.1	27.58	-195.47
		27.9	45	46.68	-1193.16	31.9632	-546.1	27.6	-194.561
		27.92	46	46.74	-1192.21	31.9632	-546.1	27.62	-193.592
		27.94	48	46.75	-1190.22	32.0189	-546.1	27.64	-192.615
		27.96	46	46.69	-1192.16	32.0189	-546.1	27.66	-191.697
		27.98	46	46.54	-1192.02	32.0189	-546.1	27.68	-190.904
		28	46	46.3	-1191.78	32.0189	-546.1	27.7	-190.274
		28.02	43	45.95	-1194.42	32.0276	-546.1	27.72	-189.804
		28.04	41	45.51	-1195.98	32.0276	-546.1	27.74	-189.463
		28.06	48	44.97	-1188.44	32.0276	-546.1	27.76	-189.213
		28.08	54	44.37	-1181.84	32.0276	-546.1	27.78	-189.019
		28.1	49	43.7	-1186.17	32.1066	-546.1	27.8	-188.861
		28.12	44	43.01	-1190.48	32.1066	-546.1	27.82	-188.742
		28.14	45	42.3	-1188.78	32.1094	-546.1	27.84	-188.689
		28.16	47	41.59	-1186.06	32.1094	-546.1	27.86	-188.751
		28.18	42	40.89	-1190.36	32.1094	-546.1	27.88	-188.98
		28.2	38	40.23	-1193.7	32.1094	-546.1	27.9	-189.419
		28.22	37	39.61	-1194.08	32.1681	-546.1	27.92	-190.074
		28.24	32	39.03	-1198.51	32.1681	-546.1	27.94	-190.913
		28.26	34	38.51	-1195.98	32.1681	-546.1	27.96	-191.882
		28.28	38	38.05	-1191.53	32.1681	-546.1	27.98	-192.918
		28.3	37	37.66	-1192.14	32.1886	-546.1	28	-193.959
		28.32	39	37.33	-1189.8	32.1886	-546.1	28.02	-194.945
		28.34	29	37.08	-1199.55	32.2502	-546.1	28.04	-195.831
		28.36	38	36.91	-1190.39	32.2502	-546.1	28.06	-196.59
		28.38	38	36.81	-1190.29	32.2502	-546.1	28.08	-197.215
		28.4	47	36.8	-1181.28	32.2502	-546.1	28.1	-197.708
		28.42	42	36.87	-1186.34	32.2656	-546.1	28.12	-198.082
		28.44	33	37.03	-1195.51	32.2656	-546.1	28.14	-198.354
		28.46	43	37.28	-1185.76	32.2656	-546.1	28.16	-198.54
		28.48	42	37.61	-1187.08	32.2656	-546.1	28.18	-198.658
		28.5	30	38.02	-1199.49	32.2667	-546.1	28.2	-198.72
		28.52	28	38.49	-1201.96	32.2667	-546.1	28.22	-198.736
		28.54	45	39.03	-1185.51	32.2905	-546.1	28.24	-198.716
		28.56	36	39.6	-1195.07	32.2905	-546.1	28.26	-198.665
		28.58	38	40.18	-1193.66	32.2933	-546.1	28.28	-198.59
		28.6	43	40.73	-1189.2	32.2933	-546.1	28.3	-198.496
		28.62	42	41.24	-1190.71	32.3113	-546.1	28.32	-198.389
		28.64	46	41.65	-1187.12	32.3113	-546.1	28.34	-198.275
		28.66	46	41.93	-1187.41	32.325	-546.1	28.36	-198.16
		28.68	39	42.07	-1194.54	32.325	-546.1	28.38	-198.049
		28.7	38	42.03	-1195.51	32.348	-546.1	28.4	-197.949
		28.72	40	41.82	-1193.29	32.348	-546.1	28.42	-197.868
		28.74	40	41.44	-1192.91	32.348	-546.1	28.44	-197.816
		28.76	42	40.9	-1190.38	32.348	-546.1	28.46	-197.799
		28.78	41	40.22	-1190.69	32.3491	-546.1	28.48	-197.816
		28.8	43	39.44	-1187.91	32.3491	-546.1	28.5	-197.86
		28.82	43	38.59	-1187.06	32.373	-546.1	28.52	-197.921
		28.84	37	37.7	-1192.17	32.373	-546.1	28.54	-197.986
		28.86	35	36.8	-1193.28	32.3758	-546.1	28.56	-198.043
		28.88	39	35.93	-1188.41	32.3758	-546.1	28.58	-198.079
		28.9	40	35.09	-1186.56	32.3855	-546.1	28.6	-198.084
		28.92	33	34.32	-1192.79	32.3855	-546.1	28.62	-198.049
		28.94	27	33.63	-1198.1	32.3855	-546.1	28.64	-197.963
		28.96	31	33.25	-1193.72	32.3855	-546.1	28.66	-197.816
		28.98	33	32.96	-1191.43	32.3938	-546.1	28.68	-197.601
		29	29	32.77	-1195.24	32.3938	-546.1	28.7	-197.313
		29.02	29	32.66	-1195.14	32.4076	-546.1	28.72	-196.952
		29.04	32	32.65	-1192.12	32.4076	-546.1	28.74	-196.53
		29.06	31	32.72	-1193.19	32.4258	-546.1	28.76	-196.068
		29.08	36	32.86	-1188.33	32.4682	-546.1	28.78	-195.602
		29.1	37	33.08	-1187.55	32.4682	-546.1	28.8	-195.178
		29.12	33	33.35	-1191.82	32.4682	-546.1	28.82	-194.849
		29.14	35	33.66	-1190.14	32.4682	-546.1	28.84	-194.654
		29.16	33	33.99	-1192.46	32.4782	-546.1	28.86	-194.6
		29.18	39	34.33	-1186.8	32.4782	-546.1	28.88	-194.671
		29.2	31	34.65	-1195.12	32.5076	-546.1	28.9	-194.839
		29.22	37	34.93	-1189.41	32.5076	-546.1	28.92	-195.07
		29.24	32	35.17	-1194.65	32.5086	-546.1	28.94	-195.331
		29.26	29	35.36	-1197.83	32.5612	-546.1	28.96	-195.593
		29.28	40	35.48	-1186.95	32.5612	-546.1	28.98	-195.84
		29.3	45	35.56	-1182.04	32.5906	-546.1	29	-196.072
		29.32	40	35.58	-1187.05	32.5906	-546.1	29.02	-196.295
		29.34	29	35.58	-1198.05	32.6066	-546.1	29.04	-196.515
		29.36	37	35.54	-1190.02	32.6066	-546.1	29.06	-196.732
		29.38	36	35.49	-1190.96	32.6066	-546.1	29.08	-196.946
		29.4	32	35.42	-1194.9	32.6066	-546.1	29.1	-197.157
		29.42	34	35.34	-1192.81	32.6072	-546.1	29.12	-197.361
		29.44	31	35.24	-1195.71	32.6072	-546.1	29.14	-197.554
		29.46	28	35.11	-1198.58	32.6072	-546.1	29.16	-197.736
		29.48	33	34.95	-1193.42	32.6072	-546.1	29.18	-197.905
		29.5	32	34.76	-1194.23	32.69	-546.1	29.2	-198.062
		29.52	40	34.52	-1185.99	32.69	-546.1	29.22	-198.207
		29.54	44	34.23	-1181.7	32.69	-546.1	29.24	-198.335
		29.56	32	33.9	-1193.38	32.69	-546.1	29.26	-198.445
		29.58	38	33.53	-1187.01	32.6905	-546.1	29.28	-198.532
		29.6	35	33.14	-1189.61	32.6905	-546.1	29.3	-198.59
		29.62	35	32.73	-1189.2	32.6905	-546.1	29.32	-198.611
		29.64	29	32.31	-1194.79	32.6905	-546.1	29.34	-198.585
		29.66	25	31.89	-1198.36	32.7518	-546.1	29.36	-198.5
		29.68	28	31.49	-1194.96	32.7518	-546.1	29.38	-198.341
		29.7	34	31.12	-1188.59	32.8355	-546.1	29.4	-198.087
		29.72	33	30.77	-1189.24	32.8355	-546.1	29.42	-197.719
		29.74	30	30.46	-1191.93	32.8367	-546.1	29.44	-197.216
		29.76	29	30.19	-1192.66	32.8367	-546.1	29.46	-196.561
		29.78	27	29.96	-1194.43	32.8367	-546.1	29.48	-195.745
		29.8	32	29.76	-1189.23	32.8367	-546.1	29.5	-194.773
		29.82	34	29.61	-1187.08	32.8723	-546.1	29.52	-193.668
		29.84	31	29.49	-1189.96	32.8723	-546.1	29.54	-192.478
		29.86	25	29.42	-1195.9	32.8723	-546.1	29.56	-191.28
		29.88	27	29.37	-1193.84	32.8723	-546.1	29.58	-190.176
		29.9	34	29.37	-1186.84	32.9087	-546.1	29.6	-189.269
		29.92	35	29.4	-1185.88	32.9087	-546.1	29.62	-188.63
		29.94	28	29.47	-1192.94	32.9206	-546.1	29.64	-188.269
		29.96	29	29.57	-1192.04	32.9206	-546.1	29.66	-188.16
		29.98	36	29.72	-1185.19	32.9206	-546.1	29.68	-188.265
		30	24	29.9	-1197.38	32.9206	-546.1	29.7	-188.546
		30.02	29	29.97	-1192.44	32.9564	-546.1	29.72	-188.973
		30.04	26	30.08	-1195.55	32.9564	-546.1	29.74	-189.518
		30.06	28	30.23	-1193.7	32.9564	-546.1	29.76	-190.159
		30.08	30	30.43	-1191.91	32.9564	-546.1	29.78	-190.878
		30.1	35	30.67	-1187.15	32.9737	-546.1	29.8	-191.659
		30.12	28	30.94	-1194.41	32.9737	-546.1	29.82	-192.488
		30.14	35	31.24	-1187.71	32.9737	-546.1	29.84	-193.345
		30.16	37	31.55	-1186.03	32.9737	-546.1	29.86	-194.202
		30.18	31	31.86	-1192.33	32.9881	-546.1	29.88	-195.027
		30.2	28	32.15	-1195.62	32.9881	-546.1	29.9	-195.795
		30.22	31	32.4	-1192.88	32.9881	-546.1	29.92	-196.486
		30.24	29	32.58	-1195.05	32.9881	-546.1	29.94	-197.087
		30.26	31	32.69	-1193.16	32.9921	-546.1	29.96	-197.591
		30.28	33	32.71	-1191.18	32.9921	-546.1	29.98	-197.999
		30.3	36	32.64	-1188.11	32.9929	-546.1	30	-198.318
		30.32	30	32.47	-1193.94	32.9929	-546.1	30.02	-198.556
		30.34	37	32.22	-1186.69	33.054	-546.1	30.04	-198.722
		30.36	33	31.9	-1190.38	33.054	-546.1	30.06	-198.827
		30.38	32	31.53	-1191.01	33.0581	-546.1	30.08	-198.879
		30.4	27	31.13	-1195.6	33.0581	-546.1	30.1	-198.886
		30.42	33	30.72	-1189.19	33.0581	-546.1	30.12	-198.853
		30.44	30	30.31	-1191.79	33.0581	-546.1	30.14	-198.788
		30.46	32	29.91	-1189.39	33.0639	-546.1	30.16	-198.696
		30.48	32	29.55	-1189.03	33.0639	-546.1	30.18	-198.585
		30.5	29	29.22	-1191.69	33.0639	-546.1	30.2	-198.464
		30.52	27	28.94	-1193.41	33.0639	-546.1	30.22	-198.34
		30.54	27	28.7	-1193.17	33.0705	-546.1	30.24	-198.217
		30.56	26	28.51	-1193.98	33.0705	-546.1	30.26	-198.1
		30.58	29	28.38	-1190.85	33.0724	-546.1	30.28	-197.992
		30.6	30	28.31	-1189.79	33.0724	-546.1	30.3	-197.9
		30.62	27	28.29	-1192.77	33.0724	-546.1	30.32	-197.833
		30.64	28	28.33	-1191.8	33.0724	-546.1	30.34	-197.797
		30.66	29	28.43	-1190.91	33.0765	-546.1	30.36	-197.791
		30.68	28	28.57	-1192.04	33.0765	-546.1	30.38	-197.806
		30.7	31	28.76	-1189.23	33.0782	-546.1	30.4	-197.831
		30.72	27	28.98	-1193.45	33.0782	-546.1	30.42	-197.853
		30.74	25	29.21	-1195.68	33.1386	-546.1	30.44	-197.861
		30.76	31	29.43	-1189.91	33.1386	-546.1	30.46	-197.848
		30.78	27	29.62	-1194.09	33.1485	-546.1	30.48	-197.81
		30.8	34	29.76	-1187.23	33.1485	-546.1	30.5	-197.752
		30.82	34	29.84	-1187.31	33.1485	-546.1	30.52	-197.688
		30.84	29	29.82	-1192.29	33.1485	-546.1	30.54	-197.638
		30.86	34	29.72	-1187.19	33.1551	-546.1	30.56	-197.618
		30.88	29	29.53	-1192.01	33.1551	-546.1	30.58	-197.637
		30.9	29	29.26	-1191.73	33.1553	-546.1	30.6	-197.694
		30.92	31	28.93	-1189.41	33.1553	-546.1	30.62	-197.783
		30.94	27	28.55	-1193.03	33.1586	-546.1	30.64	-197.899
		30.96	32	28.16	-1187.64	33.1586	-546.1	30.66	-198.033
		30.98	24	27.76	-1195.23	33.1586	-546.1	30.68	-198.178
		31	21	27.38	-1197.85	33.1586	-546.1	30.7	-198.324
		31.02	23	27.09	-1195.56	33.1628	-546.1	30.72	-198.465
		31.04	23	26.84	-1195.31	33.1628	-546.1	30.74	-198.595
		31.06	26	26.65	-1192.12	33.2171	-546.1	30.76	-198.714
		31.08	25	26.53	-1193.01	33.2171	-546.1	30.78	-198.822
		31.1	27	26.47	-1190.94	33.2209	-546.1	30.8	-198.917
		31.12	26	26.48	-1191.95	33.2209	-546.1	30.82	-198.998
		31.14	42	26.55	-1176.03	33.2401	-546.1	30.84	-199.061
		31.16	28	26.67	-1190.15	33.2401	-546.1	30.86	-199.104
		31.18	27	26.84	-1191.31	33.2434	-546.1	30.88	-199.122
		31.2	26	27.05	-1192.53	33.2434	-546.1	30.9	-199.113
		31.22	27	27.29	-1191.77	33.2434	-546.1	30.92	-199.073
		31.24	24	27.55	-1195.03	33.2434	-546.1	30.94	-199.002
		31.26	28	27.82	-1191.29	33.3021	-546.1	30.96	-198.901
		31.28	27	28.1	-1192.57	33.3021	-546.1	30.98	-198.773
		31.3	30	28.37	-1189.84	33.3059	-546.1	31	-198.625
		31.32	33	28.62	-1187.09	33.3059	-546.1	31.02	-198.468
		31.34	31	28.84	-1189.31	33.3986	-546.1	31.04	-198.313
		31.36	25	29.02	-1195.49	33.3986	-546.1	31.06	-198.175
		31.38	24	29.15	-1196.62	33.3986	-546.1	31.08	-198.07
		31.4	26	29.22	-1194.69	33.3986	-546.1	31.1	-198.009
		31.42	25	29.21	-1195.68	33.4083	-546.1	31.12	-197.996
		31.44	32	29.14	-1188.61	33.4083	-546.1	31.14	-198.027
		31.46	36	29	-1184.47	33.4083	-546.1	31.16	-198.095
		31.48	28	28.79	-1192.27	33.4083	-546.1	31.18	-198.188
		31.5	23	28.54	-1197.02	33.4809	-546.1	31.2	-198.295
		31.52	28	28.26	-1191.73	33.4809	-546.1	31.22	-198.406
		31.54	31	27.96	-1188.43	33.4809	-546.1	31.24	-198.509
		31.56	26	27.66	-1193.14	33.4809	-546.1	31.26	-198.6
		31.58	24	27.37	-1194.84	33.4841	-546.1	31.28	-198.676
		31.6	27	27.11	-1191.58	33.4841	-546.1	31.3	-198.739
		31.62	36	26.87	-1182.34	33.4841	-546.1	31.32	-198.794
		31.64	27	26.66	-1191.14	33.4841	-546.1	31.34	-198.843
		31.66	29	26.47	-1188.94	33.4938	-546.1	31.36	-198.888
		31.68	28	26.31	-1189.79	33.4938	-546.1	31.38	-198.93
		31.7	18	26.17	-1199.65	33.4938	-546.1	31.4	-198.969
		31.72	26	26.04	-1191.52	33.4938	-546.1	31.42	-199.003
		31.74	28	25.91	-1189.39	33.5029	-546.1	31.44	-199.025
		31.76	23	25.79	-1194.27	33.5029	-546.1	31.46	-199.03
		31.78	28	25.65	-1189.12	33.5355	-546.1	31.48	-199.011
		31.8	19	25.51	-1197.98	33.5355	-546.1	31.5	-198.956
		31.82	31	25.35	-1185.82	33.5583	-546.1	31.52	-198.856
		31.84	23	25.18	-1193.66	33.5583	-546.1	31.54	-198.696
		31.86	26	25.01	-1190.48	33.5583	-546.1	31.56	-198.462
		31.88	16	24.84	-1200.31	33.5583	-546.1	31.58	-198.142
		31.9	29	24.77	-1187.24	33.5666	-546.1	31.6	-197.724
		31.92	26	24.72	-1190.19	33.5666	-546.1	31.62	-197.206
		31.94	26	24.71	-1190.18	33.5666	-546.1	31.64	-196.588
		31.96	33	24.75	-1183.22	33.5666	-546.1	31.66	-195.887
		31.98	28	24.85	-1188.32	33.5887	-546.1	31.68	-195.135
		32	19	25.01	-1197.48	33.5887	-546.1	31.7	-194.382
		32.02	26	25.23	-1190.7	33.6213	-546.1	31.72	-193.698
		32.04	28	25.51	-1188.98	33.6213	-546.1	31.74	-193.151
		32.06	25	25.83	-1192.3	33.6427	-546.1	31.76	-192.792
		32.08	25	26.18	-1192.66	33.6427	-546.1	31.78	-192.633
		32.1	26	26.54	-1192.02	33.6442	-546.1	31.8	-192.666
		32.12	27	26.88	-1191.35	33.6442	-546.1	31.82	-192.868
		32.14	25	27.17	-1193.65	33.6442	-546.1	31.84	-193.218
		32.16	31	27.39	-1187.86	33.6442	-546.1	31.86	-193.682
		32.18	31	27.52	-1187.99	33.713	-546.1	31.88	-194.215
		32.2	30	27.55	-1189.03	33.713	-546.1	31.9	-194.769
		32.22	25	27.48	-1193.95	33.7288	-546.1	31.92	-195.3
		32.24	27	27.32	-1191.79	33.7288	-546.1	31.94	-195.777
		32.26	32	27.09	-1186.56	33.7952	-546.1	31.96	-196.185
		32.28	30	26.81	-1188.29	33.7952	-546.1	31.98	-196.516
		32.3	23	26.5	-1194.97	33.7952	-546.1	32	-196.77
		32.32	19	26.2	-1198.67	33.7952	-546.1	32.02	-196.959
		32.34	19	25.91	-1198.39	33.7993	-546.1	32.04	-197.1
		32.36	21	25.67	-1196.15	33.7993	-546.1	32.06	-197.212
		32.38	25	25.47	-1191.94	33.8818	-546.1	32.08	-197.318
		32.4	25	25.33	-1191.8	33.8818	-546.1	32.1	-197.434
		32.42	27	25.24	-1189.71	33.8818	-546.1	32.12	-197.564
		32.44	25	25.19	-1191.66	33.8818	-546.1	32.14	-197.708
		32.46	20	25.16	-1196.64	33.9969	-546.1	32.16	-197.858
		32.48	25	25.14	-1191.61	33.9969	-546.1	32.18	-198.004
		32.5	28	25.11	-1188.58	34.0663	-546.1	32.2	-198.138
		32.52	25	25.05	-1191.53	34.0663	-546.1	32.22	-198.251
		32.54	26	24.94	-1190.41	34.0663	-546.1	32.24	-198.338
		32.56	25	24.79	-1191.27	34.0663	-546.1	32.26	-198.398
		32.58	28	24.59	-1188.06	34.0679	-546.1	32.28	-198.436
		32.6	20	24.35	-1195.82	34.0679	-546.1	32.3	-198.46
		32.62	23	24.07	-1192.54	34.0679	-546.1	32.32	-198.478
		32.64	27	23.76	-1188.23	34.0679	-546.1	32.34	-198.495
		32.66	21	23.44	-1193.91	34.084	-546.1	32.36	-198.514
		32.68	27	23.11	-1187.58	34.084	-546.1	32.38	-198.539
		32.7	29	22.81	-1185.29	34.0957	-546.1	32.4	-198.572
		32.72	19	22.53	-1195.01	34.0957	-546.1	32.42	-198.617
		32.74	28	22.28	-1185.76	34.0957	-546.1	32.44	-198.677
		32.76	31	22.07	-1182.54	34.0957	-546.1	32.46	-198.751
		32.78	16	21.91	-1197.39	34.1232	-546.1	32.48	-198.836
		32.8	16	21.85	-1197.32	34.1232	-546.1	32.5	-198.926
		32.82	22	21.83	-1191.3	34.1232	-546.1	32.52	-199.018
		32.84	26	21.86	-1187.33	34.1232	-546.1	32.54	-199.109
		32.86	19	21.94	-1194.41	34.1456	-546.1	32.56	-199.195
		32.88	19	22.06	-1194.54	34.1536	-546.1	32.58	-199.273
		32.9	22	22.22	-1191.69	34.1536	-546.1	32.6	-199.342
		32.92	18	22.41	-1195.89	34.1536	-546.1	32.62	-199.404
		32.94	18	22.61	-1196.08	34.1536	-546.1	32.64	-199.458
		32.96	27	22.82	-1187.29	34.1552	-546.1	32.66	-199.507
		32.98	28	23.01	-1186.48	34.1552	-546.1	32.68	-199.55
		33	32	23.18	-1182.66	34.1552	-546.1	32.7	-199.588
		33.02	26	23.3	-1188.78	34.1552	-546.1	32.72	-199.622
		33.04	23	23.37	-1191.84	34.1831	-546.1	32.74	-199.652
		33.06	23	23.37	-1191.84	34.1831	-546.1	32.76	-199.676
		33.08	19	23.3	-1195.78	34.1831	-546.1	32.78	-199.693
		33.1	18	23.16	-1196.64	34.1831	-546.1	32.8	-199.703
		33.12	21	22.96	-1193.43	34.2107	-546.1	32.82	-199.703
		33.14	24	22.7	-1190.17	34.2107	-546.1	32.84	-199.692
		33.16	24	22.4	-1189.88	34.2107	-546.1	32.86	-199.669
		33.18	20	22.08	-1193.55	34.2107	-546.1	32.88	-199.633
		33.2	21	21.74	-1192.21	34.2163	-546.1	32.9	-199.582
		33.22	24	21.4	-1188.88	34.2163	-546.1	32.92	-199.519
		33.24	20	21.08	-1192.55	34.2331	-546.1	32.94	-199.443
		33.26	20	20.78	-1192.26	34.2448	-546.1	32.96	-199.359
		33.28	20	20.52	-1191.99	34.2448	-546.1	32.98	-199.272
		33.3	20	20.29	-1191.77	34.2799	-546.1	33	-199.19
		33.32	20	20.11	-1191.58	34.2799	-546.1	33.02	-199.122
		33.34	19	19.96	-1192.43	34.2799	-546.1	33.04	-199.077
		33.36	18	19.85	-1193.32	34.2799	-546.1	33.06	-199.058
		33.38	23	19.78	-1188.26	34.2927	-546.1	33.08	-199.064
		33.4	21	19.74	-1190.21	34.2927	-546.1	33.1	-199.09
		33.42	19	19.74	-1192.21	34.304	-546.1	33.12	-199.131
		33.44	17	19.78	-1194.26	34.304	-546.1	33.14	-199.182
		33.46	17	19.84	-1194.31	34.3326	-546.1	33.16	-199.236
		33.48	25	19.92	-1186.4	34.3326	-546.1	33.18	-199.288
		33.5	20	20.03	-1191.51	34.3344	-546.1	33.2	-199.334
		33.52	21	20.15	-1190.62	34.3344	-546.1	33.22	-199.371
		33.54	18	20.29	-1193.77	34.3344	-546.1	33.24	-199.399
		33.56	23	20.45	-1188.92	34.3344	-546.1	33.26	-199.418
		33.58	20	20.61	-1192.08	34.3438	-546.1	33.28	-199.43
		33.6	18	20.78	-1194.26	34.3438	-546.1	33.3	-199.433
		33.62	30	20.96	-1182.43	34.3438	-546.1	33.32	-199.427
		33.64	20	21.15	-1192.62	34.3438	-546.1	33.34	-199.412
		33.66	24	21.35	-1188.82	34.3678	-546.1	33.36	-199.388
		33.68	13	21.56	-1200.04	34.3678	-546.1	33.38	-199.356
		33.7	23	21.36	-1189.83	34.3678	-546.1	33.4	-199.319
		33.72	16	21.17	-1196.65	34.3678	-546.1	33.42	-199.279
		33.74	23	21.01	-1189.48	34.3806	-546.1	33.44	-199.242
		33.76	21	20.87	-1191.34	34.3806	-546.1	33.46	-199.209
		33.78	21	20.77	-1191.24	34.4183	-546.1	33.48	-199.181
		33.8	21	20.71	-1191.18	34.4183	-546.1	33.5	-199.154
		33.82	17	20.69	-1195.16	34.422	-546.1	33.52	-199.126
		33.84	20	20.72	-1192.19	34.422	-546.1	33.54	-199.093
		33.86	22	20.81	-1190.29	34.422	-546.1	33.56	-199.053
		33.88	20	20.97	-1192.44	34.422	-546.1	33.58	-199.007
		33.9	21	21.2	-1191.67	34.4225	-546.1	33.6	-198.956
		33.92	28	21.48	-1184.95	34.4225	-546.1	33.62	-198.907
		33.94	30	21.83	-1183.3	34.4225	-546.1	33.64	-198.866
		33.96	27	22.22	-1186.69	34.4225	-546.1	33.66	-198.843
		33.98	25	22.63	-1189.1	34.423	-546.1	33.68	-198.84
		34	24	23.04	-1190.52	34.423	-546.1	33.7	-198.858
		34.02	23	23.4	-1191.88	34.4275	-546.1	33.72	-198.895
		34.04	22	23.68	-1193.16	34.4275	-546.1	33.74	-198.947
		34.06	22	23.86	-1193.33	34.4318	-546.1	33.76	-199.011
		34.08	22	23.89	-1193.36	34.4318	-546.1	33.78	-199.08
		34.1	21	23.78	-1194.26	34.4318	-546.1	33.8	-199.144
		34.12	21	23.5	-1193.97	34.4318	-546.1	33.82	-199.196
		34.14	24	23.07	-1190.54	34.5066	-546.1	33.84	-199.227
		34.16	16	22.52	-1197.99	34.5066	-546.1	33.86	-199.23
		34.18	13	21.85	-1200.32	34.5103	-546.1	33.88	-199.199
		34.2	17	21.49	-1195.96	34.5103	-546.1	33.9	-199.13
		34.22	23	21.08	-1189.55	34.5103	-546.1	33.92	-199.018
		34.24	25	20.66	-1187.14	34.5103	-546.1	33.94	-198.864
		34.26	22	20.24	-1189.71	34.5113	-546.1	33.96	-198.671
		34.28	15	19.85	-1196.32	34.5113	-546.1	33.98	-198.446
		34.3	16	19.5	-1194.97	34.5158	-546.1	34	-198.203
		34.32	23	19.2	-1187.67	34.5158	-546.1	34.02	-197.959
		34.34	25	18.94	-1185.41	34.5533	-546.1	34.04	-197.738
		34.36	28	18.73	-1182.2	34.5533	-546.1	34.06	-197.558
		34.38	18	18.56	-1192.04	34.5686	-546.1	34.08	-197.429
		34.4	17	18.43	-1192.91	34.5686	-546.1	34.1	-197.346
		34.42	17	18.32	-1192.79	34.6308	-546.1	34.12	-197.304
		34.44	14	18.23	-1195.7	34.6308	-546.1	34.14	-197.296
		34.46	18	18.16	-1191.64	34.6308	-546.1	34.16	-197.317
		34.48	17	18.1	-1192.57	34.6308	-546.1	34.18	-197.358
		34.5	21	18.06	-1188.54	34.6419	-546.1	34.2	-197.408
		34.52	16	18.03	-1193.51	34.6419	-546.1	34.22	-197.459
		34.54	19	18.01	-1190.48	34.6535	-546.1	34.24	-197.51
		34.56	23	18	-1186.47	34.6572	-546.1	34.26	-197.562
		34.58	15	18	-1194.47	34.6572	-546.1	34.28	-197.618
		34.6	20	18.03	-1189.51	34.7157	-546.1	34.3	-197.681
		34.62	17	18.07	-1192.54	34.7157	-546.1	34.32	-197.76
		34.64	16	18.14	-1193.61	34.7196	-546.1	34.34	-197.861
		34.66	16	18.22	-1193.69	34.7196	-546.1	34.36	-197.986
		34.68	18	18.31	-1191.79	34.7196	-546.1	34.38	-198.127
		34.7	19	18.42	-1190.9	34.7196	-546.1	34.4	-198.277
		34.72	18	18.53	-1192.01	34.7307	-546.1	34.42	-198.426
		34.74	19	18.63	-1191.1	34.7307	-546.1	34.44	-198.567
		34.76	18	18.73	-1192.2	34.7424	-546.1	34.46	-198.693
		34.78	17	18.8	-1193.28	34.7771	-546.1	34.48	-198.795
		34.8	18	18.86	-1192.33	34.7771	-546.1	34.5	-198.869
		34.82	23	18.9	-1187.38	34.7927	-546.1	34.52	-198.913
		34.84	23	18.92	-1187.4	34.7927	-546.1	34.54	-198.928
		34.86	14	18.93	-1196.41	34.7927	-546.1	34.56	-198.918
		34.88	18	18.95	-1192.42	34.7927	-546.1	34.58	-198.887
		34.9	25	18.97	-1185.44	34.8047	-546.1	34.6	-198.837
		34.92	18	19	-1192.47	34.8047	-546.1	34.62	-198.772
		34.94	18	19.04	-1192.52	34.8198	-546.1	34.64	-198.695
		34.96	19	19.1	-1191.57	34.8198	-546.1	34.66	-198.614
		34.98	22	19.16	-1188.64	34.8318	-546.1	34.68	-198.538
		35	14	19.22	-1196.69	34.8318	-546.1	34.7	-198.481
		35.02	18	19.26	-1192.73	34.8663	-546.1	34.72	-198.455
		35.04	18	19.27	-1192.74	34.8663	-546.1	34.74	-198.464
		35.06	21	19.26	-1189.73	34.8773	-546.1	34.76	-198.51
		35.08	18	19.21	-1192.68	34.8773	-546.1	34.78	-198.585
		35.1	21	19.13	-1189.6	34.8819	-546.1	34.8	-198.684
		35.12	17	19.04	-1193.52	34.8819	-546.1	34.82	-198.8
		35.14	15	18.94	-1195.41	34.8819	-546.1	34.84	-198.923
		35.16	24	18.84	-1186.31	34.8819	-546.1	34.86	-199.046
		35.18	16	18.76	-1194.23	34.8941	-546.1	34.88	-199.159
		35.2	21	18.71	-1189.18	34.8941	-546.1	34.9	-199.254
		35.22	18	18.7	-1192.17	34.8941	-546.1	34.92	-199.33
		35.24	23	18.73	-1187.2	34.8941	-546.1	34.94	-199.383
		35.26	20	18.8	-1190.28	34.9211	-546.1	34.96	-199.416
		35.28	19	18.91	-1191.39	34.9211	-546.1	34.98	-199.431
		35.3	23	19.06	-1187.54	34.9612	-546.1	35	-199.431
		35.32	14	19.25	-1196.72	34.9612	-546.1	35.02	-199.419
		35.34	17	19.45	-1193.92	34.9668	-546.1	35.04	-199.401
		35.36	26	19.68	-1185.16	34.9668	-546.1	35.06	-199.381
		35.38	24	19.9	-1187.38	34.9837	-546.1	35.08	-199.357
		35.4	22	20.12	-1189.59	34.9837	-546.1	35.1	-199.33
		35.42	20	20.3	-1191.78	34.9837	-546.1	35.12	-199.295
		35.44	13	20.45	-1198.92	34.9837	-546.1	35.14	-199.25
		35.46	19	20.53	-1193.01	35.0228	-546.1	35.16	-199.192
		35.48	18	20.55	-1194.03	35.0228	-546.1	35.18	-199.119
		35.5	13	20.49	-1198.96	35.0228	-546.1	35.2	-199.031
		35.52	13	20.37	-1198.84	35.0228	-546.1	35.22	-198.931
		35.54	21	20.2	-1190.67	35.0379	-546.1	35.24	-198.824
		35.56	25	19.99	-1186.46	35.0379	-546.1	35.26	-198.717
		35.58	22	19.77	-1189.24	35.0379	-546.1	35.28	-198.617
		35.6	20	19.55	-1191.03	35.0379	-546.1	35.3	-198.531
		35.62	25	19.34	-1185.81	35.0509	-546.1	35.32	-198.463
		35.64	24	19.17	-1186.65	35.0509	-546.1	35.34	-198.416
		35.66	21	19.04	-1189.52	35.1127	-546.1	35.36	-198.391
		35.68	19	18.94	-1191.41	35.1127	-546.1	35.38	-198.388
		35.7	20	18.87	-1190.34	35.1127	-546.1	35.4	-198.401
		35.72	18	18.81	-1192.29	35.1127	-546.1	35.42	-198.424
		35.74	16	18.75	-1194.22	35.1169	-546.1	35.44	-198.451
		35.76	22	18.67	-1188.15	35.1169	-546.1	35.46	-198.474
		35.78	20	18.57	-1190.04	35.1169	-546.1	35.48	-198.487
		35.8	15	18.45	-1194.92	35.1169	-546.1	35.5	-198.485
		35.82	18	18.29	-1191.77	35.1279	-546.1	35.52	-198.467
		35.84	19	18.12	-1190.59	35.1279	-546.1	35.54	-198.437
		35.86	17	17.93	-1192.41	35.1279	-546.1	35.56	-198.4
		35.88	11	17.75	-1198.22	35.1279	-546.1	35.58	-198.37
		35.9	13	17.52	-1195.99	35.207	-546.1	35.6	-198.358
		35.92	17	17.33	-1191.8	35.207	-546.1	35.62	-198.375
		35.94	18	17.19	-1190.66	35.207	-546.1	35.64	-198.421
		35.96	17	17.12	-1191.59	35.207	-546.1	35.66	-198.495
		35.98	20	17.13	-1188.6	35.2532	-546.1	35.68	-198.593
		36	20	17.22	-1188.69	35.2532	-546.1	35.7	-198.711
		36.02	16	17.4	-1192.88	35.2532	-546.1	35.72	-198.843
		36.04	20	17.66	-1189.14	35.2532	-546.1	35.74	-198.982
		36.06	28	17.98	-1181.45	35.2614	-546.1	35.76	-199.117
		36.08	25	18.34	-1184.81	35.2614	-546.1	35.78	-199.242
		36.1	16	18.71	-1194.18	35.2636	-546.1	35.8	-199.351
		36.12	20	19.06	-1190.54	35.2636	-546.1	35.82	-199.443
		36.14	14	19.35	-1196.82	35.3257	-546.1	35.84	-199.515
		36.16	11	19.58	-1200.05	35.3257	-546.1	35.86	-199.567
		36.18	13	19.71	-1198.18	35.3424	-546.1	35.88	-199.6
		36.2	20	19.75	-1191.22	35.3424	-546.1	35.9	-199.614
		36.22	22	19.7	-1189.17	35.3437	-546.1	35.92	-199.612
		36.24	18	19.57	-1193.04	35.3437	-546.1	35.94	-199.595
		36.26	14	19.38	-1196.85	35.3437	-546.1	35.96	-199.565
		36.28	22	19.15	-1188.62	35.3437	-546.1	35.98	-199.525
		36.3	19	18.91	-1191.39	35.352	-546.1	36	-199.479
		36.32	15	18.69	-1195.16	35.352	-546.1	36.02	-199.432
		36.34	22	18.49	-1187.96	35.3541	-546.1	36.04	-199.388
		36.36	23	18.33	-1186.8	35.3541	-546.1	36.06	-199.352
		36.38	27	18.22	-1182.69	35.3765	-546.1	36.08	-199.326
		36.4	26	18.13	-1183.6	35.3765	-546.1	36.1	-199.309
		36.42	20	18.07	-1189.54	35.3765	-546.1	36.12	-199.299
		36.44	15	18	-1194.47	35.3765	-546.1	36.14	-199.296
		36.46	15	17.91	-1194.39	35.398	-546.1	36.16	-199.299
		36.48	13	17.77	-1196.24	35.398	-546.1	36.18	-199.308
		36.5	12	17.58	-1197.05	35.4035	-546.1	36.2	-199.322
		36.52	17	17.32	-1191.79	35.4035	-546.1	36.22	-199.339
		36.54	18	17	-1190.47	35.4035	-546.1	36.24	-199.356
		36.56	14	16.63	-1194.1	35.4035	-546.1	36.26	-199.369
		36.58	15	16.23	-1192.7	35.4165	-546.1	36.28	-199.372
		36.6	17	15.8	-1190.28	35.4165	-546.1	36.3	-199.362
		36.62	14	15.39	-1192.86	35.4189	-546.1	36.32	-199.331
		36.64	17	15	-1189.47	35.4189	-546.1	36.34	-199.275
		36.66	21	14.67	-1185.15	35.4189	-546.1	36.36	-199.187
		36.68	13	14.4	-1192.88	35.4189	-546.1	36.38	-199.062
		36.7	12	14.22	-1193.69	35.4332	-546.1	36.4	-198.899
		36.72	14	14.14	-1191.61	35.4332	-546.1	36.42	-198.698
		36.74	17	14.16	-1188.64	35.4674	-546.1	36.44	-198.466
		36.76	11	14.28	-1194.76	35.4674	-546.1	36.46	-198.214
		36.78	10	14.5	-1195.97	35.4674	-546.1	36.48	-197.962
		36.8	15	15.04	-1191.52	35.4674	-546.1	36.5	-197.731
		36.82	14	15.64	-1193.11	35.4729	-546.1	36.52	-197.544
		36.84	21	16.28	-1186.76	35.4729	-546.1	36.54	-197.413
		36.86	20	16.91	-1188.39	35.4889	-546.1	36.56	-197.34
		36.88	19	17.53	-1190.01	35.4889	-546.1	36.58	-197.32
		36.9	20	18.08	-1189.55	35.4944	-546.1	36.6	-197.35
		36.92	15	18.56	-1195.04	35.4944	-546.1	36.62	-197.43
		36.94	19	18.96	-1191.43	35.4944	-546.1	36.64	-197.553
		36.96	22	19.26	-1188.73	35.4944	-546.1	36.66	-197.708
		36.98	21	19.47	-1189.94	35.5099	-546.1	36.68	-197.883
		37	15	19.6	-1196.07	35.5099	-546.1	36.7	-198.067
		37.02	17	19.65	-1194.12	35.5099	-546.1	36.72	-198.252
		37.04	18	19.63	-1193.1	35.5099	-546.1	36.74	-198.429
		37.06	20	19.56	-1191.04	35.564	-546.1	36.76	-198.59
		37.08	13	19.44	-1197.91	35.564	-546.1	36.78	-198.73
		37.1	21	19.29	-1189.77	35.7334	-546.1	36.8	-198.846
		37.12	21	19.12	-1189.59	35.7334	-546.1	36.82	-198.939
		37.14	24	18.94	-1186.41	35.7334	-546.1	36.84	-199.009
		37.16	20	18.77	-1190.24	35.7334	-546.1	36.86	-199.057
		37.18	12	18.62	-1198.09	35.7626	-546.1	36.88	-199.086
		37.2	20	18.49	-1189.96	35.7626	-546.1	36.9	-199.099
		37.22	24	18.41	-1185.89	35.7864	-546.1	36.92	-199.096
		37.24	22	18.36	-1187.83	35.7864	-546.1	36.94	-199.076
		37.26	18	18.35	-1191.82	35.7864	-546.1	36.96	-199.04
		37.28	19	18.37	-1190.84	35.7864	-546.1	36.98	-198.99
		37.3	19	18.4	-1190.88	35.8252	-546.1	37	-198.927
		37.32	17	18.43	-1192.91	35.8252	-546.1	37.02	-198.853
		37.34	18	18.44	-1191.91	35.8252	-546.1	37.04	-198.772
		37.36	15	18.43	-1194.91	35.8252	-546.1	37.06	-198.691
		37.38	16	18.39	-1193.86	35.8305	-546.1	37.08	-198.618
		37.4	20	18.3	-1189.78	35.8305	-546.1	37.1	-198.563
		37.42	18	18.18	-1191.66	35.8305	-546.1	37.12	-198.533
		37.44	16	18.02	-1193.49	35.8305	-546.1	37.14	-198.531
		37.46	15	17.83	-1194.3	35.8545	-546.1	37.16	-198.559
		37.48	17	17.61	-1192.08	35.8545	-546.1	37.18	-198.617
		37.5	20	17.38	-1188.85	35.8702	-546.1	37.2	-198.699
		37.52	17	17.14	-1191.61	35.8702	-546.1	37.22	-198.8
		37.54	15	16.9	-1193.38	35.8704	-546.1	37.24	-198.911
		37.56	18	16.67	-1190.15	35.8704	-546.1	37.26	-199.025
		37.58	18	16.46	-1189.93	35.8704	-546.1	37.28	-199.138
		37.6	16	16.26	-1191.73	35.8704	-546.1	37.3	-199.242
		37.62	15	16.1	-1192.57	35.8757	-546.1	37.32	-199.333
		37.64	22	15.96	-1185.43	35.8757	-546.1	37.34	-199.409
		37.66	14	15.86	-1193.33	35.8784	-546.1	37.36	-199.466
		37.68	17	15.8	-1190.28	35.8784	-546.1	37.38	-199.506
		37.7	15	15.77	-1192.24	35.8784	-546.1	37.4	-199.528
		37.72	12	15.79	-1195.27	35.8784	-546.1	37.42	-199.534
		37.74	18	15.85	-1189.32	35.9226	-546.1	37.44	-199.522
		37.76	17	15.95	-1190.42	35.9226	-546.1	37.46	-199.493
		37.78	19	16.1	-1188.57	35.9226	-546.1	37.48	-199.446
		37.8	19	16.3	-1188.78	35.9226	-546.1	37.5	-199.379
		37.82	11	16.55	-1197.03	35.9305	-546.1	37.52	-199.292
		37.84	18	16.5	-1189.97	35.9305	-546.1	37.54	-199.185
		37.86	14	16.51	-1193.98	35.9305	-546.1	37.56	-199.062
		37.88	16	16.57	-1192.04	35.9305	-546.1	37.58	-198.929
		37.9	23	16.69	-1185.16	35.9624	-546.1	37.6	-198.796
		37.92	18	16.85	-1190.32	35.9624	-546.1	37.62	-198.677
		37.94	14	17.04	-1194.52	35.9626	-546.1	37.64	-198.585
		37.96	14	17.25	-1194.72	35.9626	-546.1	37.66	-198.529
		37.98	16	17.47	-1192.94	35.9626	-546.1	37.68	-198.51
		38	13	17.66	-1196.14	35.9626	-546.1	37.7	-198.522
		38.02	21	17.81	-1188.29	35.968	-546.1	37.72	-198.558
		38.04	24	17.89	-1185.36	35.968	-546.1	37.74	-198.61
		38.06	15	17.89	-1194.36	36.0229	-546.1	37.76	-198.674
		38.08	15	17.8	-1194.28	36.0229	-546.1	37.78	-198.743
		38.1	20	17.62	-1189.09	36.0229	-546.1	37.8	-198.81
		38.12	20	17.36	-1188.83	36.0229	-546.1	37.82	-198.871
		38.14	19	17.04	-1189.52	36.0334	-546.1	37.84	-198.925
		38.16	17	16.66	-1191.14	36.0334	-546.1	37.86	-198.974
		38.18	12	16.27	-1195.74	36.0334	-546.1	37.88	-199.023
		38.2	13	15.87	-1194.34	36.0334	-546.1	37.9	-199.076
		38.22	15	15.48	-1191.95	36.1261	-546.1	37.92	-199.133
		38.24	14	15.14	-1192.61	36.1261	-546.1	37.94	-199.194
		38.26	16	14.86	-1190.33	36.1261	-546.1	37.96	-199.256
		38.28	19	14.64	-1187.11	36.1261	-546.1	37.98	-199.319
		38.3	17	14.51	-1188.98	36.1466	-546.1	38	-199.378
		38.32	11	14.46	-1194.93	36.1466	-546.1	38.02	-199.433
		38.34	12	14.76	-1194.23	36.2396	-546.1	38.04	-199.477
		38.36	17	15.14	-1189.61	36.2396	-546.1	38.06	-199.509
		38.38	19	15.6	-1188.07	36.2403	-546.1	38.08	-199.525
		38.4	12	16.13	-1195.6	36.2403	-546.1	38.1	-199.525
		38.42	19	16.7	-1189.17	36.2664	-546.1	38.12	-199.508
		38.44	20	17.29	-1188.77	36.2664	-546.1	38.14	-199.478
		38.46	18	17.88	-1191.35	36.3099	-546.1	38.16	-199.436
		38.48	19	18.43	-1190.91	36.3099	-546.1	38.18	-199.388
		38.5	20	18.91	-1190.39	36.3335	-546.1	38.2	-199.341
		38.52	17	19.31	-1193.79	36.3335	-546.1	38.22	-199.301
		38.54	18	19.59	-1193.06	36.343	-546.1	38.24	-199.27
		38.56	21	19.74	-1190.21	36.343	-546.1	38.26	-199.251
		38.58	17	19.77	-1194.24	36.3597	-546.1	38.28	-199.242
		38.6	19	19.67	-1192.15	36.3597	-546.1	38.3	-199.243
		38.62	13	19.45	-1197.92	36.3695	-546.1	38.32	-199.253
		38.64	24	19.14	-1186.61	36.3695	-546.1	38.34	-199.27
		38.66	19	18.76	-1191.23	36.3695	-546.1	38.36	-199.293
		38.68	21	18.33	-1188.8	36.3695	-546.1	38.38	-199.319
		38.7	14	17.86	-1195.33	36.4033	-546.1	38.4	-199.346
		38.72	18	17.4	-1190.88	36.4033	-546.1	38.42	-199.368
		38.74	18	16.94	-1190.41	36.4221	-546.1	38.44	-199.385
		38.76	19	16.51	-1188.98	36.4221	-546.1	38.46	-199.394
		38.78	18	16.13	-1189.6	36.4365	-546.1	38.48	-199.398
		38.8	16	15.79	-1191.27	36.4365	-546.1	38.5	-199.396
		38.82	12	15.51	-1194.98	36.4631	-546.1	38.52	-199.391
		38.84	16	15.3	-1190.78	36.4631	-546.1	38.54	-199.384
		38.86	14	15.14	-1192.61	36.4631	-546.1	38.56	-199.376
		38.88	14	15.05	-1192.53	36.4631	-546.1	38.58	-199.37
		38.9	14	15.02	-1192.49	36.4745	-546.1	38.6	-199.369
		38.92	11	15.04	-1195.52	36.4745	-546.1	38.62	-199.374
		38.94	21	15.11	-1185.58	36.4745	-546.1	38.64	-199.386
		38.96	19	15.23	-1187.7	36.4745	-546.1	38.66	-199.404
		38.98	14	15.38	-1192.85	36.496	-546.1	38.68	-199.425
		39	13	15.56	-1194.04	36.496	-546.1	38.7	-199.446
		39.02	18	15.77	-1189.24	36.496	-546.1	38.72	-199.462
		39.04	19	15.99	-1188.46	36.496	-546.1	38.74	-199.472
		39.06	16	16.21	-1191.68	36.4994	-546.1	38.76	-199.474
		39.08	17	16.42	-1190.9	36.5159	-546.1	38.78	-199.467
		39.1	18	16.61	-1190.08	36.5159	-546.1	38.8	-199.45
		39.12	17	16.78	-1191.26	36.5262	-546.1	38.82	-199.425
		39.14	15	16.92	-1193.4	36.5262	-546.1	38.84	-199.395
		39.16	14	17.03	-1194.51	36.5262	-546.1	38.86	-199.366
		39.18	16	17.12	-1192.59	36.5262	-546.1	38.88	-199.341
		39.2	19	17.17	-1189.65	36.539	-546.1	38.9	-199.321
		39.22	14	17.2	-1194.67	36.539	-546.1	38.92	-199.307
		39.24	14	17.21	-1194.68	36.5398	-546.1	38.94	-199.295
		39.26	15	17.2	-1193.67	36.5398	-546.1	38.96	-199.283
		39.28	19	17.17	-1189.65	36.5398	-546.1	38.98	-199.27
		39.3	17	17.13	-1191.6	36.5398	-546.1	39	-199.254
		39.32	21	17.09	-1187.56	36.5661	-546.1	39.02	-199.236
		39.34	17	17.03	-1191.51	36.5661	-546.1	39.04	-199.214
		39.36	19	16.97	-1189.44	36.5684	-546.1	39.06	-199.191
		39.38	22	16.92	-1186.4	36.5684	-546.1	39.08	-199.166
		39.4	17	16.86	-1191.33	36.5684	-546.1	39.1	-199.142
		39.42	12	16.82	-1196.29	36.5684	-546.1	39.12	-199.117
		39.44	21	16.58	-1187.05	36.5899	-546.1	39.14	-199.091
		39.46	12	16.37	-1195.84	36.5899	-546.1	39.16	-199.064
		39.48	16	16.18	-1191.66	36.5899	-546.1	39.18	-199.037
		39.5	12	16.03	-1195.51	36.5899	-546.1	39.2	-199.012
		39.52	16	15.92	-1191.4	36.5934	-546.1	39.22	-198.99
		39.54	15	15.86	-1192.33	36.5984	-546.1	39.24	-198.973
		39.56	13	15.85	-1194.32	36.5984	-546.1	39.26	-198.964
		39.58	17	15.89	-1190.36	36.5984	-546.1	39.28	-198.965
		39.6	18	15.98	-1189.45	36.5984	-546.1	39.3	-198.979
		39.62	17	16.12	-1190.59	36.6144	-546.1	39.32	-199.008
		39.64	20	16.31	-1187.79	36.6144	-546.1	39.34	-199.05
		39.66	14	16.54	-1194.02	36.6202	-546.1	39.36	-199.101
		39.68	18	16.8	-1190.28	36.6202	-546.1	39.38	-199.156
		39.7	22	17.08	-1186.55	36.6202	-546.1	39.4	-199.21
		39.72	16	17.37	-1192.84	36.6202	-546.1	39.42	-199.262
		39.74	16	17.65	-1193.12	36.6331	-546.1	39.44	-199.306
		39.76	18	17.92	-1191.4	36.6331	-546.1	39.46	-199.341
		39.78	21	18.14	-1188.61	36.6338	-546.1	39.48	-199.362
		39.8	16	18.32	-1193.79	36.6338	-546.1	39.5	-199.37
		39.82	20	18.44	-1189.91	36.6338	-546.1	39.52	-199.364
		39.84	20	18.49	-1189.96	36.6338	-546.1	39.54	-199.346
		39.86	14	18.46	-1195.93	36.6603	-546.1	39.56	-199.317
		39.88	15	18.35	-1194.82	36.6603	-546.1	39.58	-199.277
		39.9	18	18.14	-1191.61	36.6667	-546.1	39.6	-199.226
		39.92	19	17.85	-1190.32	36.6667	-546.1	39.62	-199.163
		39.94	17	17.49	-1191.96	36.6926	-546.1	39.64	-199.087
		39.96	16	17.06	-1192.54	36.6926	-546.1	39.66	-199
		39.98	15	16.6	-1193.07	36.6926	-546.1	39.68	-198.904
		40	16	16.11	-1191.58	36.6926	-546.1	39.7	-198.8
		40.02	15	15.62	-1192.09	36.7087	-546.1	39.72	-198.686
		40.04	16	15.15	-1190.62	36.7087	-546.1	39.74	-198.561
		40.06	16	14.71	-1190.18	36.7168	-546.1	39.76	-198.417
		40.08	16	14.31	-1189.79	36.7168	-546.1	39.78	-198.252
		40.1	18	13.98	-1187.45	36.7168	-546.1	39.8	-198.066
		40.12	12	13.71	-1193.18	36.7168	-546.1	39.82	-197.865
		40.14	14	13.52	-1190.99	36.7529	-546.1	39.84	-197.661
		40.16	11	13.4	-1193.88	36.7529	-546.1	39.86	-197.474
		40.18	13	13.36	-1191.83	36.7611	-546.1	39.88	-197.326
		40.2	14	13.38	-1190.85	36.7611	-546.1	39.9	-197.239
		40.22	17	13.45	-1187.92	36.7656	-546.1	39.92	-197.221
		40.24	12	13.58	-1193.05	36.7656	-546.1	39.94	-197.262
		40.26	9	13.72	-1196.19	36.7927	-546.1	39.96	-197.348
		40.28	15	14.01	-1190.48	36.7927	-546.1	39.98	-197.461
		40.3	18	14.29	-1187.77	36.7927	-546.1	40	-197.594
		40.32	16	14.58	-1190.05	36.7927	-546.1	40.02	-197.736
		40.34	14	14.85	-1192.32	36.8114	-546.1	40.04	-197.874
		40.36	13	15.11	-1193.58	36.8114	-546.1	40.06	-197.998
		40.38	20	15.35	-1186.82	36.8114	-546.1	40.08	-198.099
		40.4	18	15.57	-1189.04	36.8114	-546.1	40.1	-198.175
		40.42	13	15.78	-1194.26	36.8332	-546.1	40.12	-198.229
		40.44	14	15.97	-1193.44	36.8332	-546.1	40.14	-198.269
		40.46	16	16.15	-1191.62	36.8332	-546.1	40.16	-198.305
		40.48	14	16.33	-1193.8	36.8332	-546.1	40.18	-198.349
		40.5	16	16.51	-1191.98	36.8357	-546.1	40.2	-198.409
		40.52	16	16.68	-1192.16	36.8357	-546.1	40.22	-198.488
		40.54	17	16.86	-1191.33	36.8357	-546.1	40.24	-198.581
		40.56	11	17.03	-1197.51	36.8357	-546.1	40.26	-198.682
		40.58	16	17.17	-1192.65	36.8475	-546.1	40.28	-198.788
		40.6	19	17.28	-1189.76	36.8475	-546.1	40.3	-198.895
		40.62	18	17.33	-1190.8	36.8603	-546.1	40.32	-198.998
		40.64	18	17.32	-1190.79	36.8603	-546.1	40.34	-199.093
		40.66	21	17.22	-1187.69	36.8874	-546.1	40.36	-199.174
		40.68	21	17.04	-1187.52	36.8874	-546.1	40.38	-199.241
		40.7	19	16.79	-1189.27	36.8874	-546.1	40.4	-199.293
		40.72	16	16.48	-1191.95	36.8874	-546.1	40.42	-199.332
		40.74	13	16.11	-1194.58	36.8949	-546.1	40.44	-199.359
		40.76	14	15.72	-1193.19	36.9281	-546.1	40.46	-199.377
		40.78	15	15.33	-1191.8	36.9281	-546.1	40.48	-199.387
		40.8	14	14.96	-1192.43	36.9281	-546.1	40.5	-199.391
		40.82	15	14.62	-1191.09	36.9281	-546.1	40.52	-199.392
		40.84	15	14.35	-1190.82	36.9305	-546.1	40.54	-199.395
		40.86	15	14.16	-1190.64	36.9305	-546.1	40.56	-199.402
		40.88	15	14.07	-1190.54	36.9305	-546.1	40.58	-199.416
		40.9	14	14.08	-1191.55	36.9305	-546.1	40.6	-199.437
		40.92	16	14.2	-1189.67	36.968	-546.1	40.62	-199.461
		40.94	13	14.44	-1192.91	36.968	-546.1	40.64	-199.488
		40.96	13	14.77	-1193.24	36.9899	-546.1	40.66	-199.514
		40.98	12	15.2	-1194.67	37.0632	-546.1	40.68	-199.54
		41	14	15.69	-1193.16	37.0632	-546.1	40.7	-199.562
		41.02	15	16.22	-1192.69	37.0824	-546.1	40.72	-199.581
		41.04	26	16.75	-1182.22	37.0824	-546.1	40.74	-199.592
		41.06	26	17.24	-1182.71	37.0824	-546.1	40.76	-199.595
		41.08	13	17.65	-1196.12	37.0824	-546.1	40.78	-199.588
		41.1	16	17.95	-1193.42	37.096	-546.1	40.8	-199.572
		41.12	16	18.12	-1193.59	37.096	-546.1	40.82	-199.546
		41.14	24	18.16	-1185.64	37.178	-546.1	40.84	-199.51
		41.16	17	18.08	-1192.55	37.178	-546.1	40.86	-199.463
		41.18	12	17.91	-1197.39	37.178	-546.1	40.88	-199.405
		41.2	15	17.66	-1194.14	37.178	-546.1	40.9	-199.332
		41.22	13	17.36	-1195.83	37.1864	-546.1	40.92	-199.244
		41.24	17	17.05	-1191.53	37.1864	-546.1	40.94	-199.139
		41.26	21	16.74	-1187.21	37.1916	-546.1	40.96	-199.016
		41.28	15	16.46	-1192.93	37.1916	-546.1	40.98	-198.877
		41.3	10	16.24	-1197.71	37.2822	-546.1	41	-198.727
		41.32	19	16.1	-1188.57	37.2822	-546.1	41.02	-198.572
		41.34	21	16.03	-1186.51	37.3341	-546.1	41.04	-198.418
		41.36	19	16.06	-1188.54	37.3341	-546.1	41.06	-198.269
		41.38	16	16.17	-1191.65	37.3341	-546.1	41.08	-198.133
		41.4	14	16.35	-1193.82	37.3341	-546.1	41.1	-198.013
		41.42	17	16.59	-1191.06	37.3398	-546.1	41.12	-197.909
		41.44	15	16.85	-1193.32	37.3398	-546.1	41.14	-197.82
		41.46	15	17.12	-1193.59	37.3425	-546.1	41.16	-197.74
		41.48	21	17.34	-1187.81	37.3425	-546.1	41.18	-197.664
		41.5	20	17.5	-1188.97	37.4008	-546.1	41.2	-197.587
		41.52	18	17.59	-1191.06	37.4008	-546.1	41.22	-197.506
		41.54	19	17.59	-1190.06	37.4008	-546.1	41.24	-197.42
		41.56	19	17.52	-1189.99	37.4008	-546.1	41.26	-197.328
		41.58	19	17.38	-1189.85	37.4276	-546.1	41.28	-197.238
		41.6	15	17.2	-1193.67	37.4276	-546.1	41.3	-197.161
		41.62	14	16.98	-1194.45	37.4276	-546.1	41.32	-197.117
		41.64	14	16.74	-1194.21	37.4276	-546.1	41.34	-197.121
		41.66	12	16.49	-1195.96	37.4303	-546.1	41.36	-197.179
		41.68	14	16.25	-1193.72	37.4303	-546.1	41.38	-197.285
		41.7	14	16.02	-1193.49	37.4303	-546.1	41.4	-197.426
		41.72	14	15.81	-1193.29	37.4303	-546.1	41.42	-197.591
		41.74	19	15.63	-1188.1	37.4361	-546.1	41.44	-197.773
		41.76	19	15.49	-1187.96	37.4361	-546.1	41.46	-197.963
		41.78	15	15.39	-1191.86	37.4388	-546.1	41.48	-198.151
		41.8	18	15.33	-1188.8	37.4388	-546.1	41.5	-198.329
		41.82	18	15.31	-1188.79	37.467	-546.1	41.52	-198.488
		41.84	19	15.31	-1187.79	37.467	-546.1	41.54	-198.622
		41.86	14	15.33	-1192.8	37.4712	-546.1	41.56	-198.731
		41.88	13	15.37	-1193.84	37.4712	-546.1	41.58	-198.815
		41.9	13	15.42	-1193.9	37.4972	-546.1	41.6	-198.876
		41.92	17	15.45	-1189.92	37.4972	-546.1	41.62	-198.915
		41.94	16	15.47	-1190.94	37.4972	-546.1	41.64	-198.934
		41.96	17	15.47	-1189.94	37.4972	-546.1	41.66	-198.933
		41.98	21	15.44	-1185.91	37.5241	-546.1	41.68	-198.916
		42	16	15.4	-1190.88	37.5241	-546.1	41.7	-198.888
		42.02	13	15.35	-1193.82	37.5241	-546.1	41.72	-198.853
		42.04	14	15.3	-1192.78	37.5241	-546.1	41.74	-198.82
		42.06	14	15.26	-1192.73	37.548	-546.1	41.76	-198.793
		42.08	9	15.24	-1197.71	37.548	-546.1	41.78	-198.775
		42.1	13	15.31	-1193.79	37.5543	-546.1	41.8	-198.765
		42.12	12	15.4	-1194.88	37.5543	-546.1	41.82	-198.759
		42.14	13	15.49	-1193.96	37.5637	-546.1	41.84	-198.757
		42.16	15	15.58	-1192.05	37.5637	-546.1	41.86	-198.758
		42.18	16	15.66	-1191.14	37.5678	-546.1	41.88	-198.765
		42.2	14	15.72	-1193.19	37.5678	-546.1	41.9	-198.777
		42.22	23	15.74	-1184.21	37.5891	-546.1	41.92	-198.794
		42.24	21	15.74	-1186.21	37.5891	-546.1	41.94	-198.811
[truncated: 1,108 more rows]

## Sheet: figure 2f
Figure 2f N2 adsorption isotherms of PY-DHBD-COF.
	P/Po	Volume@STP	P/Po	Volume@STP	Pore width
		cm-3 g-1		cm-3 g-1	nm
	ads.	ads.	des.	des.
	9.49926e-07	0.0702	0.98965	915.697	0.548	0
	3.86343e-06	3.4673	0.95097	845.768	0.5732	0
	6.0131e-06	6.8228	0.89923	815.656	0.5996	0
	6.04525e-06	6.8195	0.84837	801.463	0.6272	0
	6.20232e-06	6.8154	0.80122	782.655	0.6561	0
	6.55009e-06	6.8107	0.74942	760.223	0.6863	0
	3.37469e-05	17.1416	0.70039	740.966	0.7179	0
	4.2372e-05	20.0737	0.65048	729.39	0.7509	0
	6.45226e-05	26.0663	0.60093	710.361	0.7855	0
	0.000113386	35.7353	0.5507	691.44	0.8216	0
	0.000327002	62.7985	0.49961	668.576	0.8594	0
	0.000509895	78.8963	0.45097	647.862	0.899	0
	0.000750132	94.7277	0.40036	633.16	0.9404	0
	0.000901539	102.987	0.35074	613.161	0.9836	0
	0.00101	108.061	0.29955	592.142	1.0289	0
	0.00315	165.476	0.25075	571.217	1.0763	0
	0.00518	191.675	0.19965	547.87	1.1258	0
	0.00702	207.154	0.15066	523.923	1.1776	0.1022
	0.00904	219.09	0.09893	425.772	1.2318	0.22637
	0.01003	223.82	0.0475	319.536	1.2885	0.36987
	0.04925	306.104			1.3478	0.50445
	0.1004	412.432			1.4099	0.59784
	0.15011	508.202			1.4748	0.56752
	0.20001	533.787			1.5427	0.52199
	0.25018	556.417			1.6137	0.55885
	0.30001	578.406			1.6879	0.662
	0.35018	599.652			1.7656	0.71312
	0.40021	618.37			1.8469	0.65672
	0.45025	636.291			1.9319	0.59571
	0.50033	653.592			2.0208	0.63317
	0.54953	677.369			2.1138	0.55649
	0.60033	694.608			2.2111	0.46966
	0.6505	711.034			2.3129	0.34494
	0.70027	727.354			2.4194	0.31352
	0.74938	747.933			2.5307	0.27913
	0.79986	769.587			2.6472	0.24421
	0.85003	787.061			2.7691	0.22331
	0.89941	806.714			2.8965	0.19273
	0.95062	833.311			3.0298	0.16423
	--	--			3.1693	0.15881
	--	--			3.3152	0.13479
	--	--			3.4678	0.1027
	--	--			3.6274	0.0924
	--	--			3.7943	0.08659
	--	--			3.969	0.08995
	--	--			4.1517	0.10796
	--	--			4.3428	0.10567
	--	--			4.5426	0.10035
	--	--			4.7517	0.08667
	--	--			4.9704	0.07647
	--	--			5.1992	0.06453
	--	--			5.4385	0.04671
	--	--			5.6889	0.03557
	--	--			5.9507	0.02758
	--	--			6.2246	0.03653
	--	--			6.5111	0.03167
	--	--			6.8108	0.0361
	--	--			7.1243	0.03704
	--	--			7.4522	0.03866
					7.7952	0.03661
					8.154	0.0286
					8.5293	0.02222
					8.9219	0.01994
					9.3326	0.01778
					9.7621	0.01303
					10.2114	0.01231
					10.6814	0.01001
					11.1731	0.0068
					11.6874	0.00599
					12.2253	0.00586
					12.788	0.00559
					13.3766	0.00535
					13.9923	0.00554
					14.6364	0.00653
					15.31	0.00637
					16.0147	0.00602
					16.7518	0.00571
					17.5229	0.00541
					18.3294	0.00509
					19.1731	0.00479
					20.0556	0.0043
					20.9787	0.00336
					21.9443	0.00318
					22.9544	0.00302
					24.0109	0.00267
					25.1161	0

## Sheet: figure 3a
Figure 3 (a) UV-Vis diffuse reflectance spectrum of PY-DHBD-COF. Insert: Tauc plot in the form of (ahu)2 versus hu.
	Wavelength	Absorption	hu	ahu2
	nm	a.u.	eV	a.u.
	200	1.04063	6.20568	41.7034
	200.5	1.03737	6.1902	41.2361
	201	1.03306	6.17481	40.6909
	201.5	1.03546	6.15948	40.6776
	202	1.03669	6.14424	40.5727
	202.5	1.03987	6.12907	40.6206
	203	1.04231	6.11397	40.6107
	203.5	1.04226	6.09895	40.4075
	204	1.04073	6.084	40.0917
	204.5	1.03936	6.06912	39.7909
	205	1.04023	6.05432	39.6634
	205.5	1.0484	6.03959	40.093
	206	1.04877	6.02493	39.9268
	206.5	1.04838	6.01034	39.7042
	207	1.04322	5.99583	39.1246
	207.5	1.04626	5.98138	39.1635
	208	1.04908	5.967	39.1859
	208.5	1.04823	5.95269	38.935
	209	1.04758	5.93845	38.7009
	209.5	1.04715	5.92428	38.4847
	210	1.05189	5.91017	38.6492
	210.5	1.05029	5.89613	38.3489
	211	1.05058	5.88216	38.1885
	211.5	1.04832	5.86826	37.8448
	212	1.0498	5.85442	37.7729
	212.5	1.05155	5.84064	37.7208
	213	1.05139	5.82693	37.5325
	213.5	1.05058	5.81328	37.2993
	214	1.04815	5.7997	36.9537
	214.5	1.04707	5.78618	36.7059
	215	1.05002	5.77273	36.7415
	215.5	1.04947	5.75933	36.5329
	216	1.05112	5.746	36.4784
	216.5	1.05083	5.73273	36.2901
	217	1.05174	5.71952	36.1856
	217.5	1.0527	5.70637	36.0852
	218	1.05312	5.69328	35.9486
	218.5	1.05383	5.68026	35.8325
	219	1.05414	5.66729	35.69
	219.5	1.05487	5.65438	35.5769
	220	1.057	5.64153	35.5585
	220.5	1.05749	5.62873	35.4302
	221	1.0585	5.616	35.3375
	221.5	1.06021	5.60332	35.2919
	222	1.05906	5.5907	35.0569
	222.5	1.06078	5.57814	35.013
	223	1.0604	5.56563	34.8312
	223.5	1.06324	5.55318	34.8615
	224	1.06022	5.54079	34.5092
	224.5	1.06137	5.52845	34.4302
	225	1.06274	5.51616	34.3659
	225.5	1.0655	5.50393	34.3916
	226	1.06589	5.49175	34.2647
	226.5	1.06612	5.47963	34.1283
	227	1.06468	5.46756	33.8864
	227.5	1.06504	5.45554	33.7604
	228	1.06257	5.44358	33.4568
	228.5	1.06753	5.43167	33.6222
	229	1.06877	5.41981	33.5534
	229.5	1.07194	5.408	33.6058
	230	1.07193	5.39624	33.4592
	230.5	1.07366	5.38454	33.4218
	231	1.07529	5.37288	33.3784
	231.5	1.07391	5.36128	33.1492
	232	1.0738	5.34972	32.9997
	232.5	1.07526	5.33822	32.9473
	233	1.07779	5.32676	32.9606
	233.5	1.07774	5.31536	32.8165
	234	1.07584	5.304	32.5613
	234.5	1.07684	5.29269	32.483
	235	1.07702	5.28143	32.3557
	235.5	1.08039	5.27022	32.4204
	236	1.0804	5.25905	32.2837
	236.5	1.08291	5.24793	32.2969
	237	1.08253	5.23686	32.1382
	237.5	1.08206	5.22584	31.9753
	238	1.08167	5.21486	31.8181
	238.5	1.08214	5.20392	31.7124
	239	1.08313	5.19304	31.6376
	239.5	1.08433	5.1822	31.5755
	240	1.08387	5.1714	31.4174
	240.5	1.0858	5.16065	31.3985
	241	1.08583	5.14994	31.27
	241.5	1.0895	5.13928	31.3515
	242	1.08837	5.12866	31.1574
	242.5	1.09048	5.11809	31.1495
	243	1.08857	5.10756	30.9128
	243.5	1.08968	5.09707	30.8488
	244	1.09009	5.08662	30.7457
	244.5	1.09072	5.07622	30.6554
	245	1.09131	5.06586	30.5635
	245.5	1.08963	5.05554	30.3455
	246	1.08805	5.04527	30.1347
	246.5	1.088	5.03503	30.0098
	247	1.0881	5.02484	29.8939
	247.5	1.0902	5.01469	29.8883
	248	1.0901	5.00458	29.7624
	248.5	1.09006	4.99451	29.6406
	249	1.08936	4.98448	29.4838
	249.5	1.08864	4.97449	29.3269
	250	1.08959	4.96454	29.2607
	250.5	1.09079	4.95463	29.2082
	251	1.09214	4.94476	29.1641
	251.5	1.09235	4.93493	29.0594
	252	1.09079	4.92514	28.8616
	252.5	1.09053	4.91539	28.7337
	253	1.08995	4.90568	28.5898
	253.5	1.09118	4.896	28.5414
	254	1.09057	4.88636	28.3974
	254.5	1.09072	4.87676	28.2937
	255	1.09006	4.8672	28.1488
	255.5	1.09077	4.85768	28.0752
	256	1.09095	4.84819	27.9749
	256.5	1.09235	4.83874	27.9375
	257	1.09282	4.82932	27.8529
	257.5	1.09325	4.81995	27.7666
	258	1.09216	4.8106	27.604
	258.5	1.09196	4.8013	27.4872
	259	1.0915	4.79203	27.3581
	259.5	1.0917	4.7828	27.2628
	260	1.09154	4.7736	27.1501
	260.5	1.09176	4.76444	27.0569
	261	1.09129	4.75531	26.9301
	261.5	1.0918	4.74622	26.8523
	262	1.09243	4.73716	26.7808
	262.5	1.09331	4.72814	26.7219
	263	1.09289	4.71915	26.5999
	263.5	1.09123	4.71019	26.4186
	264	1.09108	4.70127	26.3114
	264.5	1.09144	4.69239	26.2293
	265	1.09215	4.68353	26.1644
	265.5	1.09214	4.67471	26.0655
	266	1.09239	4.66592	25.9795
	266.5	1.09266	4.65717	25.8949
	267	1.093	4.64845	25.8141
	267.5	1.09221	4.63976	25.6805
	268	1.09127	4.6311	25.5407
	268.5	1.0897	4.62248	25.3726
	269	1.08989	4.61389	25.2871
	269.5	1.0912	4.60533	25.254
	270	1.09288	4.5968	25.2381
	270.5	1.09241	4.5883	25.1232
	271	1.09271	4.57984	25.0444
	271.5	1.09234	4.5714	24.9353
	272	1.09318	4.563	24.8819
	272.5	1.09253	4.55463	24.7612
	273	1.09274	4.54629	24.6801
	273.5	1.09272	4.53797	24.5891
	274	1.09244	4.52969	24.4868
	274.5	1.09121	4.52144	24.3428
	275	1.09163	4.51322	24.2731
	275.5	1.09118	4.50503	24.1651
	276	1.0927	4.49687	24.1447
	276.5	1.09248	4.48874	24.0478
	277	1.09419	4.48064	24.0361
	277.5	1.09356	4.47256	23.922
	278	1.09446	4.46452	23.8753
	278.5	1.09438	4.4565	23.7862
	279	1.09433	4.44852	23.6988
	279.5	1.09363	4.44056	23.5839
	280	1.09317	4.43263	23.48
	280.5	1.09309	4.42473	23.3929
	281	1.09248	4.41685	23.2838
	281.5	1.09373	4.40901	23.2542
	282	1.09456	4.40119	23.207
	282.5	1.09651	4.3934	23.2074
	283	1.09652	4.38564	23.1259
	283.5	1.09644	4.3779	23.0411
	284	1.09573	4.3702	22.9303
	284.5	1.09626	4.36252	22.8718
	285	1.09808	4.35486	22.8674
	285.5	1.09746	4.34724	22.7617
	286	1.09692	4.33964	22.6598
	286.5	1.09567	4.33206	22.5294
	287	1.09605	4.32452	22.4665
	287.5	1.09667	4.31699	22.4138
	288	1.09818	4.3095	22.3976
	288.5	1.10019	4.30203	22.4018
	289	1.10106	4.29459	22.3596
	289.5	1.10127	4.28717	22.291
	290	1.1003	4.27978	22.1751
	290.5	1.10029	4.27241	22.0984
	291	1.09961	4.26507	21.9953
	291.5	1.10091	4.25776	21.9718
	292	1.10039	4.25047	21.8759
	292.5	1.09964	4.2432	21.7715
	293	1.09917	4.23596	21.6787
	293.5	1.09816	4.22874	21.5652
	294	1.09997	4.22155	21.5628
	294.5	1.10016	4.21438	21.4971
	295	1.10094	4.20724	21.4547
	295.5	1.10111	4.20012	21.3887
	296	1.10084	4.19303	21.3061
	296.5	1.10096	4.18596	21.2389
	297	1.10048	4.17891	21.149
	297.5	1.1009	4.17189	21.0941
	298	1.10097	4.16489	21.026
	298.5	1.10015	4.15791	20.9244
	299	1.0996	4.15096	20.8337
	299.5	1.1008	4.14403	20.8095
	300	1.10154	4.13712	20.7681
	300.5	1.10206	4.13024	20.7186
	301	1.10091	4.12338	20.6067
	301.5	1.10062	4.11654	20.5276
	302	1.10094	4.10972	20.4716
	302.5	1.10129	4.10293	20.417
	303	1.10187	4.09616	20.3711
	303.5	1.10035	4.08941	20.248
	304	1.10132	4.08268	20.2171
	304.5	1.10047	4.07598	20.1197
	305	1.1067	4.0693	20.2814
	305.5	1.11253	4.06264	20.4287
	306	1.11867	4.056	20.5873
	306.5	1.12032	4.04938	20.5808
	307	1.11929	4.04279	20.4761
	307.5	1.11851	4.03621	20.3811
	308	1.11845	4.02966	20.3128
	308.5	1.11975	4.02313	20.2941
	309	1.12097	4.01662	20.2726
	309.5	1.12078	4.01013	20.2003
	310	1.11989	4.00366	20.1032
	310.5	1.12017	3.99722	20.0486
	311	1.11963	3.99079	19.9649
	311.5	1.11998	3.98439	19.9133
	312	1.12053	3.978	19.869
	312.5	1.12221	3.97164	19.8649
	313	1.12366	3.96529	19.8527
	313.5	1.123	3.95897	19.7662
	314	1.12131	3.95266	19.644
	314.5	1.12169	3.94638	19.5949
	315	1.12262	3.94011	19.5651
	315.5	1.12297	3.93387	19.5154
	316	1.12308	3.92765	19.4575
	316.5	1.12313	3.92144	19.3977
	317	1.12448	3.91526	19.3831
	317.5	1.12327	3.90909	19.2806
	318	1.12343	3.90294	19.2254
	318.5	1.1247	3.89682	19.2085
	319	1.12609	3.89071	19.1957
	319.5	1.1267	3.88462	19.1564
	320	1.12694	3.87855	19.1047
	320.5	1.12749	3.8725	19.0637
	321	1.12842	3.86647	19.0358
	321.5	1.12919	3.86045	19.0025
	322	1.12986	3.85446	18.966
	322.5	1.13058	3.84848	18.9314
	323	1.13188	3.84253	18.9162
	323.5	1.13338	3.83659	18.9078
	324	1.13574	3.83067	18.9281
	324.5	1.13541	3.82476	18.8588
	325	1.13588	3.81888	18.8164
	325.5	1.1362	3.81301	18.7692
	326	1.1384	3.80717	18.7842
	326.5	1.1397	3.80134	18.7695
	327	1.14012	3.79552	18.726
	327.5	1.13961	3.78973	18.6521
	328	1.13968	3.78395	18.5976
	328.5	1.14004	3.77819	18.5527
	329	1.14047	3.77245	18.5103
	329.5	1.14173	3.76673	18.495
	330	1.14234	3.76102	18.4587
	330.5	1.14316	3.75533	18.4293
	331	1.14316	3.74966	18.3737
	331.5	1.14325	3.744	18.3212
	332	1.14298	3.73836	18.2574
	332.5	1.14388	3.73274	18.2312
	333	1.14486	3.72714	18.2077
	333.5	1.14614	3.72155	18.1938
	334	1.14495	3.71598	18.1017
	334.5	1.14456	3.71042	18.0353
	335	1.1455	3.70488	18.0111
	335.5	1.14661	3.69936	17.9922
	336	1.14759	3.69386	17.9694
	336.5	1.14728	3.68837	17.9064
	337	1.14737	3.6829	17.8561
	337.5	1.14717	3.67744	17.797
	338	1.14655	3.672	17.7252
	338.5	1.14613	3.66658	17.6599
	339	1.1459	3.66117	17.6008
	339.5	1.146	3.65578	17.5521
	340	1.147	3.6504	17.531
	340.5	1.14699	3.64504	17.4793
	341	1.14765	3.6397	17.4481
	341.5	1.14687	3.63437	17.3734
	342	1.1482	3.62905	17.3629
	342.5	1.14808	3.62375	17.3086
	343	1.14814	3.61847	17.26
	343.5	1.1471	3.61321	17.1786
	344	1.1471	3.60795	17.1287
	344.5	1.14816	3.60272	17.1106
	345	1.14904	3.5975	17.0872
	345.5	1.14859	3.59229	17.0244
	346	1.14917	3.5871	16.9924
	346.5	1.14903	3.58192	16.9393
	347	1.14954	3.57676	16.9055
	347.5	1.1485	3.57161	16.8264
	348	1.14855	3.56648	16.7795
	348.5	1.14896	3.56137	16.7434
	349	1.14922	3.55626	16.703
	349.5	1.14921	3.55118	16.6549
	350	1.14858	3.5461	16.5892
	350.5	1.14937	3.54104	16.5647
	351	1.14849	3.536	16.4922
	351.5	1.1484	3.53097	16.4428
	352	1.14762	3.52595	16.3738
	352.5	1.14911	3.52095	16.3698
	353	1.14937	3.51597	16.3309
	353.5	1.14825	3.51099	16.253
	354	1.14717	3.50603	16.1766
	354.5	1.14618	3.50109	16.1032
	355	1.14699	3.49616	16.0806
	355.5	1.14726	3.49124	16.0429
	356	1.14799	3.48634	16.0182
	356.5	1.14682	3.48145	15.9408
	357	1.14572	3.47657	15.8657
	357.5	1.14518	3.47171	15.8064
	358	1.14543	3.46686	15.7692
	358.5	1.14531	3.46203	15.7219
	359	1.14502	3.4572	15.6702
	359.5	1.14485	3.45239	15.622
	360	1.14507	3.4476	15.5847
	360.5	1.14506	3.44282	15.5412
	361	1.14505	3.43805	15.4979
	361.5	1.14378	3.43329	15.4208
	362	1.14212	3.42855	15.3336
	362.5	1.14116	3.42382	15.2657
	363	1.14152	3.41911	15.2332
	363.5	1.14185	3.4144	15.2002
	364	1.14218	3.40971	15.1672
	364.5	1.14117	3.40504	15.0989
	365	1.14008	3.40037	15.0288
	365.5	1.13908	3.39572	14.9614
	366	1.1383	3.39108	14.9001
	366.5	1.1382	3.38646	14.8569
	367	1.13647	3.38184	14.7714
	367.5	1.13593	3.37724	14.7173
	368	1.13392	3.37265	14.6254
	368.5	1.13377	3.36808	14.5819
	369	1.13225	3.36351	14.5034
	369.5	1.13269	3.35896	14.4755
	370	1.13061	3.35442	14.3834
	370.5	1.1299	3.34989	14.3266
	371	1.12977	3.34538	14.2847
	371.5	1.13108	3.34088	14.2793
	372	1.13319	3.33639	14.2942
	372.5	1.13372	3.33191	14.2691
	373	1.13427	3.32744	14.2447
	373.5	1.1331	3.32299	14.1773
	374	1.13188	3.31855	14.109
	374.5	1.13076	3.31411	14.0435
	375	1.13003	3.3097	13.988
	375.5	1.12967	3.30529	13.9419
	376	1.1297	3.30089	13.9056
	376.5	1.12932	3.29651	13.8593
	377	1.1293	3.29214	13.8221
	377.5	1.12876	3.28778	13.7723
	378	1.129	3.28343	13.7418
	378.5	1.12809	3.27909	13.6834
	379	1.12724	3.27477	13.6268
	379.5	1.12556	3.27045	13.5504
	380	1.12526	3.26615	13.5076
	380.5	1.12468	3.26186	13.4582
	381	1.12415	3.25757	13.4103
	381.5	1.12296	3.25331	13.3468
	382	1.12188	3.24905	13.2863
	382.5	1.12142	3.2448	13.2408
	383	1.12065	3.24056	13.1881
	383.5	1.11991	3.23634	13.1363
	384	1.11909	3.23212	13.083
	384.5	1.11847	3.22792	13.0345
	385	1.11862	3.22373	13.0042
	385.5	1.11819	3.21955	12.9605
	386	1.11778	3.21538	12.9175
	386.5	1.11651	3.21122	12.8548
	387	1.11587	3.20707	12.8069
	387.5	1.11505	3.20293	12.7551
	388	1.11423	3.1988	12.7035
	388.5	1.11307	3.19469	12.6445
	389	1.11211	3.19058	12.5903
	389.5	1.11152	3.18649	12.5447
	390	1.11093	3.1824	12.4992
	390.5	1.11069	3.17833	12.4619
	391	1.10956	3.17426	12.4047
	391.5	1.10845	3.17021	12.3483
	392	1.10727	3.16616	12.2906
	392.5	1.10662	3.16213	12.2449
	393	1.10553	3.15811	12.1898
	393.5	1.10443	3.15409	12.1346
	394	1.10348	3.15009	12.083
	394.5	1.10311	3.1461	12.0443
	395	1.10256	3.14212	12.0019
	395.5	1.10181	3.13814	11.9553
	396	1.10064	3.13418	11.8998
	396.5	1.0998	3.13023	11.8517
	397	1.09895	3.12629	11.8036
	397.5	1.0983	3.12235	11.76
	398	1.09705	3.11843	11.7038
	398.5	1.09599	3.11452	11.6519
	399	1.09564	3.11062	11.6152
	399.5	1.09552	3.10672	11.5837
	400	1.09489	3.10284	11.5414
	400.5	1.09358	3.09897	11.4851
	401	1.09285	3.0951	11.4412
	401.5	1.09245	3.09125	11.4044
	402	1.09196	3.0874	11.3658
	402.5	1.09089	3.08357	11.3154
	403	1.08965	3.07974	11.2617
	403.5	1.08831	3.07593	11.2062
	404	1.08732	3.07212	11.1581
	404.5	1.08663	3.06832	11.1164
	405	1.08611	3.06453	11.0784
	405.5	1.08557	3.06075	11.0401
	406	1.08486	3.05699	10.9985
	406.5	1.08396	3.05323	10.9533
	407	1.08287	3.04947	10.9044
	407.5	1.08196	3.04573	10.8594
	408	1.08143	3.042	10.8222
	408.5	1.08095	3.03828	10.7861
	409	1.07989	3.03456	10.7387
	409.5	1.0793	3.03086	10.7008
	410	1.07814	3.02716	10.6518
	410.5	1.07776	3.02347	10.6183
	411	1.07649	3.0198	10.5676
	411.5	1.07584	3.01613	10.5292
	412	1.07501	3.01247	10.4874
	412.5	1.07494	3.00881	10.4607
	413	1.07394	3.00517	10.416
	413.5	1.07266	3.00154	10.366
	414	1.07154	2.99791	10.3194
	414.5	1.07123	2.9943	10.2886
	415	1.07105	2.99069	10.2604
	415.5	1.07026	2.98709	10.2206
	416	1.07136	2.9835	10.217
	416.5	1.07239	2.97992	10.2121
	417	1.07375	2.97635	10.2135
	417.5	1.07263	2.97278	10.1678
	418	1.07161	2.96922	10.1242
	418.5	1.07025	2.96568	10.0744
	419	1.06961	2.96214	10.0383
	419.5	1.06933	2.95861	10.0092
	420	1.06885	2.95509	9.9764
	420.5	1.06849	2.95157	9.94598
	421	1.06763	2.94807	9.90641
	421.5	1.06742	2.94457	9.87903
	422	1.06658	2.94108	9.84013
	422.5	1.06631	2.9376	9.81188
	423	1.06565	2.93413	9.77659
	423.5	1.0654	2.93066	9.74894
	424	1.0646	2.92721	9.71136
	424.5	1.06377	2.92376	9.67339
	425	1.06291	2.92032	9.63505
	425.5	1.06254	2.91689	9.60573
	426	1.06234	2.91346	9.57958
	426.5	1.06177	2.91005	9.54688
	427	1.06103	2.90664	9.51127
	427.5	1.06041	2.90324	9.47794
	428	1.06022	2.89985	9.45242
	428.5	1.05959	2.89647	9.41917
	429	1.05919	2.89309	9.39014
	429.5	1.05842	2.88972	9.35467
	430	1.05796	2.88636	9.32482
	430.5	1.05696	2.88301	9.28559
	431	1.05646	2.87967	9.2553
	431.5	1.05625	2.87633	9.23019
	432	1.0563	2.873	9.20971
	432.5	1.05562	2.86968	9.1766
	433	1.05506	2.86636	9.14571
	433.5	1.05403	2.86306	9.10681
	434	1.05397	2.85976	9.08481
	434.5	1.05353	2.85647	9.05635
	435	1.05308	2.85319	9.02782
	435.5	1.05266	2.84991	8.99992
	436	1.05228	2.84664	8.97281
	436.5	1.05254	2.84338	8.95669
	437	1.05196	2.84013	8.92636
	437.5	1.05161	2.83688	8.90004
	438	1.05075	2.83364	8.86522
	438.5	1.05028	2.83041	8.8371
	439	1.04979	2.82719	8.80876
	439.5	1.04977	2.82397	8.78839
	440	1.04965	2.82076	8.76642
	440.5	1.0489	2.81756	8.73404
	441	1.0484	2.81437	8.70594
	441.5	1.04791	2.81118	8.67811
	442	1.04764	2.808	8.65403
	442.5	1.04712	2.80483	8.62591
	443	1.04662	2.80166	8.59824
	443.5	1.04658	2.7985	8.5782
	444	1.04621	2.79535	8.55284
	444.5	1.04572	2.79221	8.52562
	445	1.04556	2.78907	8.50387
	445.5	1.04554	2.78594	8.48447
	446	1.04529	2.78282	8.46141
	446.5	1.04482	2.7797	8.43488
	447	1.04398	2.77659	8.40249
	447.5	1.04355	2.77349	8.37682
	448	1.04282	2.77039	8.34644
	448.5	1.0428	2.7673	8.32752
	449	1.04272	2.76422	8.30771
	449.5	1.04225	2.76115	8.28177
	450	1.04184	2.75808	8.25688
	450.5	1.04147	2.75502	8.23271
	451	1.04188	2.75196	8.22093
	451.5	1.0418	2.74892	8.20147
	452	1.04167	2.74588	8.1813
	452.5	1.04152	2.74284	8.16088
	453	1.04106	2.73981	8.13568
	453.5	1.04142	2.73679	8.12337
	454	1.04116	2.73378	8.10144
	454.5	1.04148	2.73077	8.08859
	455	1.04094	2.72777	8.06246
	455.5	1.04049	2.72478	8.03781
	456	1.04034	2.72179	8.01788
	456.5	1.04011	2.71881	7.99679
	457	1.04041	2.71583	7.98391
	457.5	1.0404	2.71287	7.96631
	458	1.04085	2.7099	7.9558
	458.5	1.04117	2.70695	7.94334
	459	1.04102	2.704	7.92376
	459.5	1.04077	2.70106	7.90273
	460	1.04069	2.69812	7.88435
	460.5	1.04098	2.69519	7.87162
	461	1.04101	2.69227	7.85501
	461.5	1.04092	2.68935	7.83664
	462	1.04055	2.68644	7.81413
	462.5	1.04107	2.68354	7.80504
	463	1.0416	2.68064	7.79612
	463.5	1.04278	2.67775	7.79695
	464	1.04321	2.67486	7.78657
	464.5	1.0436	2.67198	7.77563
	465	1.04361	2.66911	7.75906
	465.5	1.04383	2.66624	7.74567
	466	1.04401	2.66338	7.73172
	466.5	1.044	2.66053	7.71501
	467	1.04372	2.65768	7.69437
	467.5	1.04403	2.65484	7.68248
	468	1.0442	2.652	7.66857
	468.5	1.04469	2.64917	7.65939
	469	1.04449	2.64635	7.64015
	469.5	1.04476	2.64353	7.62782
	470	1.04512	2.64071	7.61685
	470.5	1.04523	2.63791	7.60227
	471	1.04521	2.63511	7.58585
	471.5	1.04525	2.63231	7.57035
	472	1.04534	2.62953	7.55562
	472.5	1.04564	2.62674	7.54396
	473	1.04546	2.62397	7.52543
	473.5	1.0453	2.6212	7.50725
	474	1.0452	2.61843	7.48998
	474.5	1.04507	2.61567	7.47235
	475	1.04477	2.61292	7.45234
	475.5	1.0443	2.61017	7.42999
	476	1.04398	2.60743	7.40985
	476.5	1.04404	2.60469	7.39515
	477	1.04401	2.60196	7.37923
	477.5	1.04405	2.59924	7.36435
	478	1.04366	2.59652	7.34347
	478.5	1.04328	2.59381	7.32279
	479	1.0426	2.5911	7.29799
	479.5	1.04249	2.5884	7.28124
	480	1.0422	2.5857	7.26204
	480.5	1.04198	2.58301	7.24387
	481	1.04104	2.58032	7.21578
	481.5	1.0404	2.57764	7.19195
	482	1.03996	2.57497	7.17097
	482.5	1.03972	2.5723	7.15281
	483	1.03921	2.56964	7.13101
	483.5	1.03855	2.56698	7.10723
	484	1.03814	2.56433	7.08696
	484.5	1.03794	2.56168	7.06961
	485	1.03746	2.55904	7.04852
	485.5	1.03712	2.55641	7.0294
	486	1.03637	2.55378	7.0048
	486.5	1.03612	2.55115	6.98704
	487	1.0357	2.54853	6.96705
	487.5	1.03544	2.54592	6.94927
	488	1.03497	2.54331	6.92875
	488.5	1.0346	2.54071	6.90963
	489	1.03391	2.53811	6.88631
	489.5	1.03392	2.53552	6.87238
	490	1.03324	2.53293	6.84934
	490.5	1.03311	2.53035	6.83367
	491	1.0325	2.52777	6.81171
	491.5	1.03252	2.5252	6.79812
	492	1.0322	2.52263	6.7801
	492.5	1.03212	2.52007	6.76529
	493	1.03195	2.51752	6.74935
	493.5	1.0319	2.51497	6.73503
	494	1.03153	2.51242	6.71659
	494.5	1.03127	2.50988	6.69963
	495	1.03112	2.50735	6.68416
	495.5	1.0314	2.50482	6.6743
	496	1.03146	2.50229	6.66162
	496.5	1.03173	2.49977	6.6517
	497	1.03143	2.49726	6.63446
	497.5	1.0311	2.49475	6.61689
	498	1.03095	2.49224	6.60169
	498.5	1.03097	2.48974	6.58871
	499	1.03125	2.48725	6.57909
	499.5	1.03139	2.48476	6.5677
	500	1.0315	2.48227	6.55597
	500.5	1.03141	2.47979	6.54174
	501	1.03117	2.47732	6.52565
	501.5	1.03112	2.47485	6.51201
	502	1.03112	2.47238	6.49905
	502.5	1.03113	2.46992	6.48625
	503	1.03122	2.46747	6.47449
	503.5	1.0312	2.46502	6.46138
	504	1.03127	2.46257	6.44945
	504.5	1.03089	2.46013	6.43193
	505	1.03065	2.4577	6.41621
	505.5	1.03017	2.45526	6.39756
	506	1.02952	2.45284	6.37687
	506.5	1.02902	2.45042	6.3581
	507	1.02873	2.448	6.34199
	507.5	1.02855	2.44559	6.32729
	508	1.02826	2.44318	6.31128
	508.5	1.02767	2.44078	6.29164
	509	1.02706	2.43838	6.27184
	509.5	1.02625	2.43599	6.24966
	510	1.02542	2.4336	6.22733
	510.5	1.02432	2.43122	6.20181
	511	1.02327	2.42884	6.177
	511.5	1.02156	2.42646	6.14434
	512	1.02009	2.42409	6.11471
	512.5	1.01818	2.42173	6.07995
	513	1.0164	2.41937	6.04691
	513.5	1.01407	2.41701	6.0075
	514	1.01151	2.41466	5.96558
	514.5	1.00889	2.41231	5.92319
	515	1.00612	2.40997	5.87928
	515.5	1.00291	2.40764	5.83049
	516	0.99921	2.4053	5.77634
	516.5	0.99485	2.40297	5.71496
	517	0.99021	2.40065	5.65083
	517.5	0.98528	2.39833	5.5839
	518	0.98009	2.39602	5.51456
	518.5	0.97393	2.3937	5.43496
	519	0.96731	2.3914	5.35101
	519.5	0.96011	2.3891	5.2615
	520	0.95295	2.3868	5.17336
	520.5	0.94479	2.38451	5.07537
	521	0.93615	2.38222	4.97341
	521.5	0.92718	2.37993	4.86921
	522	0.91841	2.37766	4.76838
	522.5	0.90948	2.37538	4.66716
	523	0.89953	2.37311	4.55687
	523.5	0.88875	2.37084	4.43981
	524	0.87804	2.36858	4.32519
	524.5	0.86717	2.36632	4.21072
	525	0.85592	2.36407	4.09436
	525.5	0.84396	2.36182	3.97317
	526	0.83224	2.35957	3.85624
	526.5	0.82071	2.35733	3.74301
	527	0.80888	2.3551	3.62899
	527.5	0.79739	2.35286	3.51994
	528	0.78572	2.35064	3.41119
	528.5	0.77397	2.34841	3.30367
	529	0.7619	2.34619	3.19539
	529.5	0.75033	2.34398	3.09322
	530	0.73894	2.34177	2.99437
	530.5	0.72775	2.33956	2.89889
	531	0.71642	2.33736	2.80405
	531.5	0.70556	2.33516	2.71456
	532	0.69443	2.33296	2.62466
	532.5	0.68323	2.33077	2.53591
	533	0.67216	2.32859	2.44979
	533.5	0.66188	2.3264	2.37098
	534	0.65207	2.32422	2.29691
	534.5	0.64219	2.32205	2.22367
	535	0.63245	2.31988	2.1527
	535.5	0.62318	2.31771	2.08616
	536	0.61393	2.31555	2.02091
	536.5	0.60485	2.31339	1.95792
	537	0.5958	2.31124	1.89623
	537.5	0.58743	2.30909	1.8399
	538	0.57943	2.30694	1.7868
	538.5	0.57164	2.3048	1.73585
	539	0.56411	2.30266	1.68729
	539.5	0.55672	2.30053	1.64032
	540	0.54942	2.2984	1.59463
	540.5	0.54244	2.29627	1.5515
	541	0.53585	2.29415	1.51123
	541.5	0.52944	2.29203	1.47257
	542	0.5231	2.28992	1.43486
	542.5	0.51682	2.28781	1.39803
	543	0.51104	2.2857	1.36442
	543.5	0.50537	2.2836	1.33186
	544	0.49989	2.2815	1.30074
	544.5	0.49432	2.2794	1.26958
	545	0.48924	2.27731	1.24134
	545.5	0.48422	2.27523	1.21377
	546	0.47945	2.27314	1.18779
	546.5	0.47464	2.27106	1.16195
	547	0.47022	2.26899	1.13833
	547.5	0.46585	2.26692	1.11523
	548	0.46184	2.26485	1.09411
	548.5	0.45784	2.26278	1.07328
	549	0.4539	2.26072	1.05297
	549.5	0.44983	2.25866	1.03229
	550	0.44586	2.25661	1.0123
	550.5	0.44263	2.25456	0.99588
	551	0.43938	2.25252	0.97953
	551.5	0.43659	2.25047	0.96537
	552	0.43316	2.24843	0.94854
	552.5	0.43011	2.2464	0.93354
	553	0.42685	2.24437	0.91778
	553.5	0.42403	2.24234	0.90406
	554	0.4214	2.24032	0.89127
	554.5	0.41869	2.2383	0.87826
	555	0.41599	2.23628	0.8654
	555.5	0.41333	2.23427	0.85283
	556	0.41069	2.23226	0.84046
	556.5	0.40833	2.23025	0.82934
	557	0.40613	2.22825	0.81895
	557.5	0.40423	2.22625	0.80985
	558	0.40215	2.22426	0.8001
	558.5	0.40018	2.22227	0.79087
	559	0.39798	2.22028	0.7808
	559.5	0.39615	2.21829	0.77225
	560	0.39407	2.21631	0.7628
	560.5	0.39226	2.21434	0.75446
	561	0.39042	2.21236	0.74607
	561.5	0.38882	2.21039	0.73865
	562	0.38738	2.20843	0.73188
	562.5	0.38579	2.20646	0.7246
	563	0.38403	2.2045	0.71672
	563.5	0.38251	2.20255	0.7098
	564	0.38101	2.2006	0.703
	564.5	0.3796	2.19865	0.69657
	565	0.37796	2.1967	0.68934
	565.5	0.37668	2.19476	0.68347
	566	0.37553	2.19282	0.6781
	566.5	0.37461	2.19088	0.67359
	567	0.37316	2.18895	0.66721
	567.5	0.372	2.18702	0.6619
	568	0.3706	2.1851	0.65577
	568.5	0.36969	2.18318	0.65141
	569	0.36841	2.18126	0.64577
	569.5	0.36718	2.17934	0.64034
	570	0.36604	2.17743	0.63525
	570.5	0.365	2.17552	0.63054
	571	0.36395	2.17362	0.62582
	571.5	0.36294	2.17172	0.62126
	572	0.36199	2.16982	0.61694
	572.5	0.36103	2.16792	0.6126
	573	0.35997	2.16603	0.60794
	573.5	0.35918	2.16414	0.60422
	574	0.35835	2.16226	0.60038
	574.5	0.35747	2.16038	0.5964
	575	0.35633	2.1585	0.59157
	575.5	0.35538	2.15662	0.5874
	576	0.35447	2.15475	0.58338
	576.5	0.35363	2.15288	0.57961
	577	0.35287	2.15102	0.57612
	577.5	0.35211	2.14915	0.57265
	578	0.35132	2.14729	0.5691
	578.5	0.35038	2.14544	0.56508
	579	0.34959	2.14359	0.56156
	579.5	0.34892	2.14174	0.55845
	580	0.34824	2.13989	0.55532
	580.5	0.34772	2.13805	0.55271
	581	0.347	2.13621	0.54947
	581.5	0.34631	2.13437	0.54635
	582	0.34534	2.13254	0.54236
	582.5	0.34454	2.13071	0.53892
	583	0.34393	2.12888	0.53609
	583.5	0.34329	2.12705	0.53319
	584	0.34271	2.12523	0.53048
	584.5	0.34196	2.12341	0.52725
	585	0.34135	2.1216	0.52448
	585.5	0.34069	2.11979	0.52156
	586	0.34031	2.11798	0.51951
	586.5	0.33974	2.11617	0.51689
	587	0.33929	2.11437	0.51464
	587.5	0.33852	2.11257	0.51144
	588	0.33785	2.11078	0.50855
	588.5	0.337	2.10898	0.50513
	589	0.33647	2.10719	0.50269
	589.5	0.33604	2.1054	0.50056
	590	0.33557	2.10362	0.49831
	590.5	0.33503	2.10184	0.49587
	591	0.33441	2.10006	0.4932
	591.5	0.33372	2.09829	0.49034
	592	0.33315	2.09651	0.48784
	592.5	0.33257	2.09474	0.48532
	593	0.33229	2.09298	0.48369
	593.5	0.33169	2.09121	0.48113
	594	0.33134	2.08945	0.47931
	594.5	0.33074	2.0877	0.47677
	595	0.33046	2.08594	0.47516
	595.5	0.32988	2.08419	0.4727
	596	0.32942	2.08244	0.47059
	596.5	0.32898	2.0807	0.46855
	597	0.32845	2.07895	0.46626
	597.5	0.32798	2.07722	0.46415
	598	0.32729	2.07548	0.46143
	598.5	0.32678	2.07374	0.45922
	599	0.32636	2.07201	0.45728
	599.5	0.32591	2.07029	0.45526
	600	0.32563	2.06856	0.45372
	600.5	0.32529	2.06684	0.45202
	601	0.3247	2.06512	0.44963
	601.5	0.32399	2.0634	0.44692
	602	0.32321	2.06169	0.44403
	602.5	0.32287	2.05998	0.44236
	603	0.32243	2.05827	0.44043
	603.5	0.32198	2.05656	0.43847
	604	0.32157	2.05486	0.43663
	604.5	0.32109	2.05316	0.43461
	605	0.32082	2.05146	0.43316
	605.5	0.32041	2.04977	0.43134
	606	0.32013	2.04808	0.42988
	606.5	0.31954	2.04639	0.42759
	607	0.31879	2.04471	0.42488
	607.5	0.31838	2.04302	0.42309
	608	0.31799	2.04134	0.42137
	608.5	0.31776	2.03966	0.42006
	609	0.31715	2.03799	0.41777
	609.5	0.31679	2.03632	0.41614
	610	0.31641	2.03465	0.41446
	610.5	0.3161	2.03298	0.41297
	611	0.31539	2.03132	0.41044
	611.5	0.31485	2.02966	0.40837
	612	0.31432	2.028	0.40633
	612.5	0.31404	2.02634	0.40495
	613	0.31371	2.02469	0.40344
	613.5	0.31327	2.02304	0.40165
	614	0.31287	2.02139	0.39997
	614.5	0.31241	2.01975	0.39815
	615	0.31202	2.01811	0.39651
	615.5	0.3115	2.01647	0.39455
	616	0.31106	2.01483	0.39279
	616.5	0.31089	2.0132	0.39173
	617	0.31073	2.01157	0.39069
	617.5	0.31032	2.00994	0.38903
	618	0.30961	2.00831	0.38663
	618.5	0.309	2.00669	0.38448
	619	0.30856	2.00507	0.38277
	619.5	0.30835	2.00345	0.38163
	620	0.30788	2.00183	0.37986
	620.5	0.30735	2.00022	0.37794
	621	0.30663	1.99861	0.37556
	621.5	0.30625	1.997	0.37403
	622	0.30601	1.9954	0.37285
	622.5	0.30571	1.99379	0.37152
	623	0.30546	1.99219	0.37032
	623.5	0.3049	1.9906	0.36837
	624	0.30441	1.989	0.3666
	624.5	0.30401	1.98741	0.36505
	625	0.30375	1.98582	0.36384
	625.5	0.30324	1.98423	0.36204
	626	0.30261	1.98265	0.35996
	626.5	0.30229	1.98106	0.35863
	627	0.30201	1.97948	0.35739
	627.5	0.30171	1.97791	0.35612
	628	0.30115	1.97633	0.35423
	628.5	0.30082	1.97476	0.35289
	629	0.3005	1.97319	0.35158
	629.5	0.30015	1.97162	0.35021
	630	0.2997	1.97006	0.3486
	630.5	0.29921	1.96849	0.34691
	631	0.29865	1.96694	0.34507
	631.5	0.2983	1.96538	0.34372
	632	0.29803	1.96382	0.34255
	632.5	0.29777	1.96227	0.34141
	633	0.29741	1.96072	0.34005
	633.5	0.29692	1.95917	0.3384
	634	0.2966	1.95763	0.33713
	634.5	0.29626	1.95609	0.33583
	635	0.29608	1.95454	0.3349
	635.5	0.29562	1.95301	0.33333
	636	0.29533	1.95147	0.33215
	636.5	0.29479	1.94994	0.33042
	637	0.29459	1.94841	0.32945
	637.5	0.29419	1.94688	0.32805
	638	0.29378	1.94535	0.32662
	638.5	0.29329	1.94383	0.32502
	639	0.2929	1.94231	0.32365
	639.5	0.29263	1.94079	0.32255
	640	0.29225	1.93928	0.32121
	640.5	0.2917	1.93776	0.3195
	641	0.29125	1.93625	0.31802
	641.5	0.29075	1.93474	0.31644
	642	0.29074	1.93323	0.31592
	642.5	0.29048	1.93173	0.31487
	643	0.29025	1.93023	0.31388
	643.5	0.28962	1.92873	0.31203
	644	0.28916	1.92723	0.31056
	644.5	0.28874	1.92573	0.30918
	645	0.2885	1.92424	0.30818
	645.5	0.28805	1.92275	0.30675
	646	0.28777	1.92126	0.30568
	646.5	0.28743	1.91978	0.30448
	647	0.28725	1.91829	0.30363
	647.5	0.2869	1.91681	0.30243
	648	0.28617	1.91533	0.30043
	648.5	0.28564	1.91386	0.29885
	649	0.2851	1.91238	0.29727
	649.5	0.28509	1.91091	0.29679
	650	0.28502	1.90944	0.29618
	650.5	0.28496	1.90797	0.29561
	651	0.28447	1.90651	0.29414
	651.5	0.28395	1.90504	0.29261
	652	0.28332	1.90358	0.29087
	652.5	0.28312	1.90212	0.29001
	653	0.28283	1.90067	0.28898
	653.5	0.28268	1.89921	0.28823
	654	0.28244	1.89776	0.2873
	654.5	0.282	1.89631	0.28597
	655	0.28157	1.89486	0.28466
	655.5	0.28093	1.89342	0.28294
	656	0.2806	1.89198	0.28184
	656.5	0.28016	1.89053	0.28053
	657	0.27962	1.8891	0.27903
	657.5	0.27939	1.88766	0.27814
	658	0.27894	1.88622	0.27683
	658.5	0.2786	1.88479	0.27573
	659	0.27808	1.88336	0.27429
	659.5	0.27799	1.88193	0.2737
	660	0.27795	1.88051	0.2732
	660.5	0.27749	1.87909	0.27189
	661	0.27708	1.87766	0.27067
	661.5	0.27651	1.87624	0.26915
	662	0.27621	1.87483	0.26816
	662.5	0.27569	1.87341	0.26675
	663	0.27511	1.872	0.26523
	663.5	0.27473	1.87059	0.2641
	664	0.27443	1.86918	0.26313
	664.5	0.27436	1.86777	0.2626
	665	0.27401	1.86637	0.26153
	665.5	0.2737	1.86497	0.26055
	666	0.27354	1.86357	0.25986
	666.5	0.2733	1.86217	0.25901
	667	0.27284	1.86077	0.25775
	667.5	0.27245	1.85938	0.25663
	668	0.27212	1.85799	0.25563
	668.5	0.27181	1.8566	0.25466
	669	0.27152	1.85521	0.25374
	669.5	0.27112	1.85383	0.25262
	670	0.27072	1.85244	0.2515
	670.5	0.27047	1.85106	0.25066
	671	0.27042	1.84968	0.25019
	671.5	0.27042	1.8483	0.24982
	672	0.26993	1.84693	0.24854
	672.5	0.26949	1.84556	0.24737
	673	0.26921	1.84418	0.24649
	673.5	0.26907	1.84282	0.24586
	674	0.26862	1.84145	0.24468
	674.5	0.26828	1.84008	0.2437
	675	0.26773	1.83872	0.24234
	675.5	0.26746	1.83736	0.24149
	676	0.2669	1.836	0.24013
	676.5	0.2665	1.83464	0.23905
	677	0.26633	1.83329	0.2384
	677.5	0.26594	1.83194	0.23735
	678	0.26558	1.83058	0.23636
	678.5	0.26528	1.82924	0.23548
	679	0.2652	1.82789	0.23499
	679.5	0.26523	1.82654	0.2347
	680	0.26466	1.8252	0.23334
	680.5	0.26446	1.82386	0.23265
	681	0.26413	1.82252	0.23173
	681.5	0.26421	1.82118	0.23153
	682	0.26398	1.81985	0.23079
	682.5	0.26375	1.81851	0.23005
	683	0.26317	1.81718	0.2287
	683.5	0.26278	1.81585	0.22769
	684	0.26232	1.81453	0.22656
	684.5	0.26192	1.8132	0.22554
	685	0.26155	1.81188	0.22458
	685.5	0.26104	1.81056	0.22338
	686	0.2607	1.80924	0.22247
	686.5	0.26043	1.80792	0.22169
	687	0.26029	1.8066	0.22113
	687.5	0.26009	1.80529	0.22047
	688	0.25965	1.80398	0.2194
	688.5	0.25928	1.80267	0.21846
	689	0.25898	1.80136	0.21764
	689.5	0.2587	1.80005	0.21685
	690	0.25835	1.79875	0.21595
	690.5	0.25789	1.79745	0.21487
	691	0.25746	1.79614	0.21385
	691.5	0.25723	1.79485	0.21316
	692	0.25699	1.79355	0.21245
	692.5	0.2568	1.79225	0.21183
	693	0.25631	1.79096	0.21072
	693.5	0.25595	1.78967	0.20982
	694	0.25556	1.78838	0.20888
	694.5	0.2553	1.78709	0.20816
	695	0.25489	1.78581	0.20719
	695.5	0.2545	1.78452	0.20626
	696	0.25449	1.78324	0.20595
	696.5	0.25433	1.78196	0.2054
	697	0.254	1.78068	0.20457
	697.5	0.25342	1.77941	0.20334
	698	0.25312	1.77813	0.20257
	698.5	0.25275	1.77686	0.20169
	699	0.25232	1.77559	0.20072
	699.5	0.2519	1.77432	0.19977
	700	0.25154	1.77305	0.19891
	700.5	0.25134	1.77179	0.19831
	701	0.25105	1.77052	0.19757
	701.5	0.2509	1.76926	0.19705
	702	0.25019	1.768	0.19566
	702.5	0.24992	1.76674	0.19496
	703	0.24951	1.76549	0.19405
	703.5	0.24958	1.76423	0.19388
	704	0.24923	1.76298	0.19306
	704.5	0.24893	1.76173	0.19232
	705	0.24867	1.76048	0.19165
	705.5	0.24859	1.75923	0.19125
	706	0.24813	1.75798	0.19028
	706.5	0.24768	1.75674	0.18932
	707	0.24699	1.7555	0.188
	707.5	0.2467	1.75426	0.18729
	708	0.2464	1.75302	0.18658
	708.5	0.24619	1.75178	0.18599
	709	0.24617	1.75054	0.1857
	709.5	0.24605	1.74931	0.18526
	710	0.24622	1.74808	0.18525
	710.5	0.24587	1.74685	0.18447
	711	0.2455	1.74562	0.18365
	711.5	0.24509	1.74439	0.18278
	712	0.2449	1.74317	0.18225
	712.5	0.24477	1.74195	0.1818
	713	0.24441	1.74072	0.18101
	713.5	0.24398	1.7395	0.18012
	714	0.24346	1.73829	0.1791
	714.5	0.24305	1.73707	0.17825
	715	0.24276	1.73585	0.17757
	715.5	0.24261	1.73464	0.17711
	716	0.2426	1.73343	0.17685
	716.5	0.24241	1.73222	0.17632
	717	0.24213	1.73101	0.17567
	717.5	0.24174	1.72981	0.17486
	718	0.24158	1.7286	0.17439
	718.5	0.24128	1.7274	0.17371
	719	0.2409	1.7262	0.17292
	719.5	0.24069	1.725	0.17238
	720	0.24062	1.7238	0.17204
	720.5	0.2405	1.7226	0.17163
	721	0.23994	1.72141	0.1706
	721.5	0.23964	1.72022	0.16994
	722	0.23961	1.71902	0.16966
	722.5	0.23975	1.71784	0.16962
	723	0.23932	1.71665	0.16878
	723.5	0.23889	1.71546	0.16794
	724	0.23867	1.71428	0.1674
	724.5	0.23843	1.71309	0.16683
	725	0.23799	1.71191	0.16599
	725.5	0.23775	1.71073	0.16543
	726	0.23775	1.70955	0.1652
	726.5	0.23742	1.70838	0.16451
	727	0.23704	1.7072	0.16376
	727.5	0.23693	1.70603	0.16339
	728	0.23712	1.70486	0.16342
	728.5	0.23706	1.70369	0.16312
	729	0.23679	1.70252	0.16252
	729.5	0.23623	1.70135	0.16153
	730	0.23583	1.70019	0.16076
	730.5	0.23568	1.69902	0.16034
	731	0.2357	1.69786	0.16015
	731.5	0.23574	1.6967	0.15998
	732	0.23555	1.69554	0.15951
	732.5	0.23519	1.69438	0.1588
	733	0.23501	1.69323	0.15834
	733.5	0.23467	1.69207	0.15767
	734	0.23437	1.69092	0.15705
	734.5	0.23367	1.68977	0.15591
	735	0.23339	1.68862	0.15532
	735.5	0.23324	1.68747	0.15491
	736	0.23316	1.68633	0.15459
	736.5	0.23285	1.68518	0.15397
	737	0.23269	1.68404	0.15355
	737.5	0.23235	1.6829	0.1529
	738	0.23192	1.68176	0.15213
	738.5	0.23169	1.68062	0.15162
	739	0.23158	1.67948	0.15127
	739.5	0.23151	1.67834	0.15097
	740	0.23128	1.67721	0.15047
	740.5	0.23068	1.67608	0.14949
	741	0.23054	1.67495	0.14911
	741.5	0.23038	1.67382	0.1487
	742	0.23069	1.67269	0.1489
	742.5	0.23103	1.67156	0.14914
	743	0.23055	1.67044	0.14832
	743.5	0.23029	1.66932	0.14778
	744	0.22956	1.66819	0.14665
	744.5	0.22944	1.66707	0.1463
	745	0.22909	1.66595	0.14566
	745.5	0.22909	1.66484	0.14546
	746	0.22868	1.66372	0.14475
	746.5	0.2287	1.66261	0.14458
	747	0.2282	1.66149	0.14376
	747.5	0.22846	1.66038	0.14389
	748	0.22818	1.65927	0.14335
	748.5	0.22814	1.65816	0.14311
	749	0.2277	1.65706	0.14236
	749.5	0.22745	1.65595	0.14186
	750	0.22715	1.65485	0.1413
	750.5	0.22701	1.65375	0.14094
	751	0.22704	1.65264	0.14079
	751.5	0.22714	1.65154	0.14072
	752	0.22698	1.65045	0.14034
	752.5	0.22681	1.64935	0.13994
	753	0.22639	1.64825	0.13924
	753.5	0.2264	1.64716	0.13907
	754	0.22616	1.64607	0.13859
	754.5	0.22627	1.64498	0.13854
	755	0.2259	1.64389	0.1379
	755.5	0.2254	1.6428	0.13711
	756	0.22485	1.64171	0.13626
	756.5	0.22492	1.64063	0.13617
	757	0.22471	1.63955	0.13573
	757.5	0.22426	1.63846	0.13501
	758	0.22345	1.63738	0.13386
	758.5	0.22351	1.6363	0.13376
	759	0.22358	1.63523	0.13367
	759.5	0.22386	1.63415	0.13382
	760	0.22363	1.63307	0.13337
	760.5	0.22357	1.632	0.13313
	761	0.22326	1.63093	0.13258
	761.5	0.22329	1.62986	0.13245
	762	0.22358	1.62879	0.13262
	762.5	0.2235	1.62772	0.13235
	763	0.223	1.62665	0.13158
	763.5	0.22224	1.62559	0.13052
	764	0.22208	1.62452	0.13016
	764.5	0.22175	1.62346	0.1296
	765	0.22168	1.6224	0.12935
	765.5	0.22134	1.62134	0.12879
	766	0.22159	1.62028	0.12891
	766.5	0.22106	1.61923	0.12813
	767	0.22118	1.61817	0.1281
	767.5	0.22069	1.61712	0.12736
	768	0.22086	1.61606	0.12739
	768.5	0.22057	1.61501	0.12689
	769	0.22046	1.61396	0.1266
	769.5	0.22011	1.61291	0.12604
	770	0.22007	1.61186	0.12583
	770.5	0.22005	1.61082	0.12564
	771	0.21999	1.60977	0.12541
	771.5	0.21974	1.60873	0.12496
	772	0.21971	1.60769	0.12477
	772.5	0.21994	1.60665	0.12487
	773	0.21979	1.60561	0.12454
	773.5	0.21946	1.60457	0.124
	774	0.21913	1.60353	0.12347
	774.5	0.21863	1.6025	0.12275
	775	0.21844	1.60147	0.12238
	775.5	0.21785	1.60043	0.12156
	776	0.21793	1.5994	0.12149
	776.5	0.21784	1.59837	0.12124
	777	0.21785	1.59734	0.12109
	777.5	0.21782	1.59632	0.1209
	778	0.21818	1.59529	0.12115
	778.5	0.21848	1.59427	0.12132
	779	0.21802	1.59324	0.12066
	779.5	0.21711	1.59222	0.1195
	780	0.21709	1.5912	0.11932
	780.5	0.21704	1.59018	0.11912
	781	0.21702	1.58916	0.11894
	781.5	0.21637	1.58815	0.11808
	782	0.21632	1.58713	0.11787
	782.5	0.21639	1.58612	0.1178
	783	0.21653	1.5851	0.1178
	783.5	0.21663	1.58409	0.11776
	784	0.21618	1.58308	0.11712
	784.5	0.21552	1.58207	0.11626
	785	0.21499	1.58106	0.11554
	785.5	0.21479	1.58006	0.11518
	786	0.21471	1.57905	0.11495
	786.5	0.21432	1.57805	0.11438
	787	0.21448	1.57705	0.11441
	787.5	0.21442	1.57605	0.1142
	788	0.21427	1.57505	0.1139
	788.5	0.21407	1.57405	0.11354
	789	0.21416	1.57305	0.11349
	789.5	0.21438	1.57205	0.11358
	790	0.21401	1.57106	0.11305
	790.5	0.21385	1.57006	0.11273
	791	0.21349	1.56907	0.11221
	791.5	0.21337	1.56808	0.11194
	792	0.21324	1.56709	0.11167
	792.5	0.2133	1.5661	0.11159
	793	0.21345	1.56511	0.11161
	793.5	0.21321	1.56413	0.11121
	794	0.21272	1.56314	0.11056
	794.5	0.21232	1.56216	0.11001
	795	0.21246	1.56118	0.11002
	795.5	0.21248	1.5602	0.1099
	796	0.21235	1.55922	0.10963
	796.5	0.21193	1.55824	0.10906
	797	0.21212	1.55726	0.10912
	797.5	0.21186	1.55628	0.10871
	798	0.21132	1.55531	0.10802
	798.5	0.21113	1.55433	0.10769
	799	0.21105	1.55336	0.10748
	799.5	0.21106	1.55239	0.10735
	800	0.21062	1.55142	0.10677

## Sheet: figure 3b
Figure 3 (b) UPS spectrum of PY-DHBD-COF.
	Binding Energy	Intensity
	eV	a.u.
	31.22	176.535
	31.17	179.358
	31.12	184.176
	31.07	191.638
	31.02	201.787
	30.97	214.228
	30.92	229.648
	30.87	247.729
	30.82	267.449
	30.77	288.856
	30.72	311.509
	30.67	334.919
	30.62	357.978
	30.57	380.403
	30.52	401.203
	30.47	418.467
	30.42	433.513
	30.37	446.967
	30.32	458.162
	30.27	466.201
	30.22	472.014
	30.17	476.466
	30.12	480.49
	30.07	483.622
	30.02	485.428
	29.97	486.251
	29.92	486.402
	29.87	485.51
	29.82	483.788
	29.77	482.725
	29.72	481.242
	29.67	479.331
	29.62	475.689
	29.57	471.131
	29.52	464.288
	29.47	456.452
	29.42	449.052
	29.37	441.066
	29.32	430.435
	29.27	418.016
	29.22	405.168
	29.17	391.519
	29.12	376.606
	29.07	359.419
	29.02	341.208
	28.97	322.69
	28.92	304.383
	28.87	287.757
	28.82	273.133
	28.77	261.198
	28.72	251.66
	28.67	245.467
	28.62	241.996
	28.57	241.68
	28.52	244.026
	28.47	250.925
	28.42	260.043
	28.37	270.295
	28.32	281.662
	28.27	294.143
	28.22	305.731
	28.17	314.156
	28.12	321.057
	28.07	319.754
	28.02	312.201
	27.97	292.653
	27.92	261.8
	27.87	222.306
	27.82	175.709
	27.77	131.52
	27.72	101.504
	27.67	105.947
	27.62	161.107
	27.57	290.265
	27.52	514.177
	27.47	851.668
	27.42	1322.18
	27.37	1950.14
	27.32	2745.46
	27.27	3712.02
	27.22	4842.15
	27.17	6124.99
	27.12	7534.82
	27.07	9029.85
	27.02	10585
	26.97	12154.1
	26.92	13695.4
	26.87	15161
	26.82	16507.1
	26.77	17703.3
	26.72	18721.9
	26.67	19551.2
	26.62	20173.2
	26.57	20588.9
	26.52	20800.1
	26.47	20822.7
	26.42	20677.7
	26.37	20393.5
	26.32	19993.7
	26.27	19507.1
	26.22	18950.9
	26.17	18357.6
	26.12	17742.6
	26.07	17133.8
	26.02	16562.8
	25.97	16035
	25.92	15556.6
	25.87	15129.4
	25.82	14761.8
	25.77	14462.6
	25.72	14240
	25.67	14098.9
	25.62	14031.4
	25.57	14036.7
	25.52	14110
	25.47	14242.7
	25.42	14418.9
	25.37	14637
	25.32	14891
	25.27	15161.9
	25.22	15428.8
	25.17	15695.7
	25.12	15949.3
	25.07	16195.1
	25.02	16430.2
	24.97	16652.4
	24.92	16861.1
	24.87	17059.4
	24.82	17261
	24.77	17486.8
	24.72	17750.8
	24.67	18053.6
	24.62	18404.5
	24.57	18810.1
	24.52	19267.8
	24.47	19765.5
	24.42	20292.6
	24.37	20843.5
	24.32	21402.1
	24.27	21943.2
	24.22	22456.4
	24.17	22939
	24.12	23387.4
	24.07	23802.1
	24.02	24183.7
	23.97	24539.2
	23.92	24866.1
	23.87	25179
	23.82	25505
	23.77	25862.7
	23.72	26267
	23.67	26731.9
	23.62	27280.7
	23.57	27924
	23.52	28662.6
	23.47	29501.2
	23.42	30438.7
	23.37	31476
	23.32	32609.4
	23.27	33826.4
	23.22	35126.8
	23.17	36494
	23.12	37928
	23.07	39403.5
	23.02	40903.9
	22.97	42413.7
	22.92	43910.7
	22.87	45383.9
	22.82	46825.3
	22.77	48214.9
	22.72	49553.9
	22.67	50829.5
	22.62	52041
	22.57	53177.1
	22.52	54224.4
	22.47	55186.9
	22.42	56063.1
	22.37	56853.7
	22.32	57557.6
	22.27	58186.2
	22.22	58752.3
	22.17	59248.6
	22.12	59695.7
	22.07	60083.1
	22.02	60412.7
	21.97	60699.6
	21.92	60947.3
	21.87	61156.2
	21.82	61343.9
	21.77	61503.5
	21.72	61632.3
	21.67	61728.5
	21.62	61788.2
	21.57	61779.8
	21.52	61707.7
	21.47	61592.7
	21.42	61448.5
	21.37	61296.1
	21.32	61189.5
	21.27	61196.9
	21.22	61348.1
	21.17	61707.5
	21.12	62395.7
	21.07	63481.2
	21.02	65058.8
	20.97	67238.4
	20.92	70088.5
	20.87	73688.4
	20.82	78103.7
	20.77	83366.1
	20.72	89503.1
	20.67	96512.6
	20.62	104352
	20.57	112988
	20.52	122389
	20.47	132508
	20.42	143243
	20.37	154530
	20.32	166324
	20.27	178518
	20.22	191045
	20.17	203915
	20.12	217124
	20.07	230629
	20.02	244399
	19.97	258454
	19.92	272819
	19.87	287512
	19.82	302586
	19.77	318090
	19.72	334035
	19.67	350420
	19.62	367314
	19.57	384749
	19.52	402705
	19.47	421156
	19.42	440069
	19.37	459475
	19.32	479309
	19.27	499433
	19.22	519869
	19.17	540609
	19.12	561552
	19.07	582643
	19.02	603831
	18.97	625154
	18.92	646638
	18.87	668199
	18.82	689941
	18.77	711932
	18.72	734191
	18.67	756792
	18.62	779952
	18.57	803735
	18.52	828152
	18.47	853379
	18.42	879533
	18.37	906813
	18.32	935004
	18.27	963895
	18.22	993738
	18.17	1024620
	18.12	1056470
	18.07	1089460
	18.02	1123740
	17.97	1159350
	17.92	1196570
	17.87	1236120
	17.82	1278690
	17.77	1325630
	17.72	1377080
	17.67	1434920
	17.62	1501760
	17.57	1580060
	17.52	1672240
	17.47	1782150
	17.42	1914480
	17.37	2074530
	17.32	2268810
	17.27	2505680
	17.22	2795080
	17.17	3147100
	17.12	3571790
	17.07	4078900
	17.02	4676160
	16.97	5368120
	16.92	6156390
	16.87	7037660
	16.82	8002700
	16.77	9037590
	16.72	10121800
	16.67	11233900
	16.62	12346900
	16.57	13430900
	16.52	14455700
	16.47	15393800
	16.42	16220900
	16.37	16917100
	16.32	17470400
	16.27	17875800
	16.22	18136300
	16.17	18261400
	16.12	18267000
	16.07	18173900
	16.02	18005200
	15.97	17784700
	15.92	17536400
	15.87	17280800
	15.82	17035400
	15.77	16814300
	15.72	16627100
	15.67	16480000
	15.62	16373600
	15.57	16305600
	15.52	16271600
	15.47	16266100
	15.42	16282300
	15.37	16314000
	15.32	16355600
	15.27	16402100
	15.22	16449600
	15.17	16495700
	15.12	16538500
	15.07	16576900
	15.02	16610000
	14.97	16636600
	14.92	16656300
	14.87	16667900
	14.82	16670600
	14.77	16664100
	14.72	16647800
	14.67	16620600
	14.62	16582200
	14.57	16532300
	14.52	16470200
	14.47	16395900
	14.42	16309800
	14.37	16212000
	14.32	16102200
	14.27	15980500
	14.22	15847300
	14.17	15703300
	14.12	15549000
	14.07	15385300
	14.02	15212800
	13.97	15032100
	13.92	14843900
	13.87	14649000
	13.82	14447900
	13.77	14241900
	13.72	14031200
	13.67	13816500
	13.62	13598700
	13.57	13378200
	13.52	13155400
	13.47	12931100
	13.42	12705900
	13.37	12479900
	13.32	12253500
	13.27	12027200
	13.22	11801200
	13.17	11576300
	13.12	11353100
	13.07	11131800
	13.02	10912900
	12.97	10696600
	12.92	10483000
	12.87	10272300
	12.82	10064800
	12.77	9860750
	12.72	9660230
	12.67	9463410
	12.62	9270250
	12.57	9080650
	12.52	8894930
	12.47	8713050
	12.42	8535230
	12.37	8361480
	12.32	8191860
	12.27	8026250
	12.22	7864730
	12.17	7707510
	12.12	7554350
	12.07	7404980
	12.02	7259270
	11.97	7116760
	11.92	6976930
	11.87	6839780
	11.82	6704830
	11.77	6571710
	11.72	6439940
	11.67	6308820
	11.62	6178000
	11.57	6047350
	11.52	5916630
	11.47	5785490
	11.42	5654030
	11.37	5522220
	11.32	5390240
	11.27	5258590
	11.22	5127810
	11.17	4998450
	11.12	4871090
	11.07	4746680
	11.02	4625430
	10.97	4507990
	10.92	4395060
	10.87	4287330
	10.82	4185150
	10.77	4088690
	10.72	3997970
	10.67	3912980
	10.62	3833450
	10.57	3758880
	10.52	3688820
	10.47	3622500
	10.42	3559200
	10.37	3498450
	10.32	3439720
	10.27	3382610
	10.22	3326730
	10.17	3271560
	10.12	3216750
	10.07	3161860
	10.02	3105650
	9.97	3048790
	9.92	2991500
	9.87	2933320
	9.82	2874400
	9.77	2814730
	9.72	2754500
	9.67	2693920
	9.62	2632990
	9.57	2571970
	9.52	2511320
	9.47	2450840
	9.42	2390900
	9.37	2332400
	9.32	2275600
	9.27	2220810
	9.22	2168230
	9.17	2117820
	9.12	2069550
	9.07	2023300
	9.02	1978910
	8.97	1936910
	8.92	1896950
	8.87	1858160
	8.82	1821120
	8.77	1785590
	8.72	1751530
	8.67	1718750
	8.62	1687060
	8.57	1656430
	8.52	1626740
	8.47	1597740
	8.42	1569750
	8.37	1542940
	8.32	1517050
	8.27	1492000
	8.22	1467700
	8.17	1444070
	8.12	1421070
	8.07	1398670
	8.02	1376760
	7.97	1355190
	7.92	1333910
	7.87	1312780
	7.82	1292290
	7.77	1272250
	7.72	1252700
	7.67	1233530
	7.62	1214790
	7.57	1196580
	7.52	1178780
	7.47	1161430
	7.42	1144680
	7.37	1128480
	7.32	1112880
	7.27	1097840
	7.22	1083450
	7.17	1069730
	7.12	1056650
	7.07	1044100
	7.02	1031970
	6.97	1020200
	6.92	1008740
	6.87	997462
	6.82	986338
	6.77	975271
	6.72	964142
	6.67	952779
	6.62	941134
	6.57	929137
	6.52	916527
	6.47	903466
	6.42	889996
	6.37	876083
	6.32	861839
	6.27	847232
	6.22	832417
	6.17	817474
	6.12	802485
	6.07	787496
	6.02	772661
	5.97	758076
	5.92	743673
	5.87	729654
	5.82	716115
	5.77	703084
	5.72	690526
	5.67	678391
	5.62	666736
	5.57	655521
	5.52	644628
	5.47	634082
	5.42	623808
	5.37	613765
	5.32	603836
	5.27	593902
	5.22	584012
	5.17	574075
	5.12	564031
	5.07	553838
	5.02	543472
	4.97	532864
	4.92	521954
	4.87	510905
	4.82	499632
	4.77	488102
	4.72	476365
	4.67	464461
	4.62	452515
	4.57	440508
	4.52	428474
	4.47	416500
	4.42	404777
	4.37	393353
	4.32	382266
	4.27	371607
	4.22	361506
	4.17	351951
	4.12	343015
	4.07	334737
	4.02	327101
	3.97	320100
	3.92	313711
	3.87	307920
	3.82	302628
	3.77	297823
	3.72	293468
	3.67	289453
	3.62	285736
	3.57	282237
	3.52	278917
	3.47	275748
	3.42	272714
	3.37	269731
	3.32	266787
	3.27	263844
	3.22	260898
	3.17	257895
	3.12	254866
	3.07	251789
	3.02	248666
	2.97	245503
	2.92	242336
	2.87	239171
	2.82	236034
	2.77	232971
	2.72	229971
	2.67	227051
	2.62	224253
	2.57	221600
	2.52	219045
	2.47	216541
	2.42	214036
	2.37	211463
	2.32	208724
	2.27	205692
	2.22	202255
	2.17	198310
	2.12	193803
	2.07	188676
	2.02	182903
	1.97	176511
	1.92	169581
	1.87	162175
	1.82	154437
	1.77	146517
	1.72	138574
	1.67	130776
	1.62	123286
	1.57	116244
	1.52	109729
	1.47	103819
	1.42	98547.4
	1.37	93912
	1.32	89861.8
	1.27	86324.5
	1.22	83229.7
	1.17	80512.9
	1.12	78088.5
	1.07	75867.1
	1.02	73771.4
	0.97	71760.1
	0.92	69777.3
	0.87	67772.9
	0.82	65743.3
	0.77	63663.4
	0.72	61538.4
	0.67	59371.7
	0.62	57171.8
	0.57	54942.8
	0.52	52686.9
	0.47	50398.5
	0.42	48075.3
	0.37	45733.3
	0.32	43365.6
	0.27	40984.1
	0.22	38610.9
	0.17	36254.6
	0.12	33917.8
	0.07	31625.8
	0.02	29392.8
	-0.03	27233.2
	-0.08	25155.1
	-0.13	23180
	-0.18	21319.2
	-0.23	19575.2
	-0.28	17971.6
	-0.33	16506.4
	-0.38	15177.5
	-0.43	13980
	-0.48	12917.3
	-0.53	11978.2
	-0.58	11154.4
	-0.63	10434.1
	-0.68	9803.2
	-0.73	9254.84
	-0.78	8773.04
	-0.83	8343.1
	-0.88	7958.53
	-0.93	7617.47
	-0.98	7302.67
	-1.03	7009.81
	-1.08	6733.16
	-1.13	6473.03
	-1.18	6221.36
	-1.23	5973.66
	-1.28	5734.01
	-1.33	5496.41
	-1.38	5262.12
	-1.43	5031.46
	-1.48	4813.69
	-1.53	4605.31
	-1.58	4400.39
	-1.63	4202.84
	-1.68	4013.66
	-1.73	3831.62
	-1.78	3653.58
	-1.83	3481.88
	-1.88	3319.66
	-1.93	3166.1
	-1.98	3019.23
	-2.03	2880.67
	-2.08	2746.63
	-2.13	2621.17
	-2.18	2499.5
	-2.23	2375.69
	-2.28	2253.94
	-2.33	2135.84
	-2.38	2022.26
	-2.43	1916.64
	-2.48	1819.49
	-2.53	1727.88
	-2.58	1641.1
	-2.63	1562.67
	-2.68	1491.09
	-2.73	1426.03
	-2.78	1364.72
	-2.83	1307.24
	-2.88	1256.36
	-2.93	1209.86
	-2.98	1166.53
	-3.03	1125.78
	-3.08	1086.33
	-3.13	1047.91
	-3.18	1008.62
	-3.23	968.243
	-3.28	931.647
	-3.33	898.648
	-3.38	868.896
	-3.43	842.445
	-3.48	817.491
	-3.53	793.58
	-3.58	771.979
	-3.63	753.162
	-3.68	735.01
	-3.73	718.018
	-3.78	700.745
	-3.83	683.612
	-3.88	667.592
	-3.93	651.202
	-3.98	633.841
	-4.03	616.323
	-4.08	598.634
	-4.13	580.343
	-4.18	563.689
	-4.23	548.731
	-4.28	535.842
	-4.33	523.727
	-4.38	512.134
	-4.43	500.254
	-4.48	488.107
	-4.53	475.598
	-4.58	464.027
	-4.63	452.935
	-4.68	442.273
	-4.73	432.824
	-4.78	424.065
	-4.83	415.941
	-4.88	408.947
	-4.93	402.928
	-4.98	397.905

## Sheet: figure 3c
Figure 3 (c) Mott-Schottky plots of PY-DHBD-COF.
	Potential	1/C2
	V vs.SHE	1011 F-2
	0.19458	6.74568
	0.18371	6.81642
	0.17439	6.82487
	0.16446	6.79557
	0.15461	6.73584
	0.14447	6.65174
	0.13389	6.54613
	0.12381	6.40653
	0.11415	6.2617
	0.105	6.08683
	0.09482	5.89491
	0.08428	5.69518
	0.07399	5.50366
	0.06469	5.31604
	0.0543	5.13351
	0.04459	4.97279
	0.03426	4.81905
	0.02439	4.67641
	0.01421	4.53807
	0.00428	4.40662
	-0.00609	4.2667
	-0.01506	4.13838
	-0.02603	4.0349
	-0.03558	3.9716
	-0.04612	3.95156
	-0.05588	3.98686
	-0.06613	4.06727
	-0.07603	4.18163
	-0.086	4.30977
	-0.09538	4.42557
	-0.10575	4.51098
	-0.1157	4.54978
	-0.12549	4.54821
	-0.13594	4.53435
	-0.14555	4.51688
	-0.15619	4.48656
	-0.16615	4.43731
	-0.1752	4.36072
	-0.18555	4.25592
	-0.1957	4.13233
	-0.20608	4.0022
	-0.21694	3.86276
	-0.22603	3.72627
	-0.23587	3.60416
	-0.24567	3.49157
	-0.25492	3.39843
	-0.26574	3.3232
	-0.27525	3.27183
	-0.28584	3.24367
	-0.29578	3.22987
	-0.30692	3.23703

## Sheet: figure 4a
Figure 4 (a) Time dependent hydrogen evolution for PY-DHBD-COF with different Pt loading amount. (10 mg catalyst was dispersed in 100 mL water, 10 mM ascorbic acid as electron donor, H2PtCl6 (0.376 g Pt L-1) as Pt precursor, 300 W Xe lamp, λ > 420 nm).
	Pt Loaded	H2 Evaluation	H2 Evaluation	H2 Evaluation	H2 Evaluation	H2 Evaluation	H2 Evaluation	H2 Evaluation
	wt%	mmol g-1	mmol g-1	mmol g-1	mmol g-1	mmol g-1	mmol g-1	mmol g-1
		0 min	10 min	20 min	30 min	40 min	50 min	60 min
	0.5	0	3.756	6.228	9.048	11.424	14.496	16.98
	1	0	5.868	13.124	20.76	28.188	35.364	42.432
	2	0	8.496	29.7	38.88	46.69	51.832	56.712
	3	0	19.62	39.024	52.104	59.412	65.46	71.16
	5	0	21.096	30.48	36.132	39.792	43.104	48.912

## Sheet: figure 4b
Figure 4 (b) Long-term hydrogen production for 3 wt% Pt loaded PY-DHBD-COF
	Time	H2 Envoluation	Time	H2 Envoluation	Time	H2 Envoluation	Time	H2 Envoluation	Time	H2 Envoluation	Time	H2 Envoluation	Time	H2 Envoluation	Time	H2 Envoluation	Time	H2 Envoluation	Time	H2 Envoluation	Time	H2 Envoluation	Time	H2 Envoluation
	h	mmol g-1	h	mmol g-1	h	mmol g-1	h	mmol g-1	h	mmol g-1	h	mmol g-1	h	mmol g-1	h	mmol g-1	h	mmol g-1	h	mmol g-1	h	mmol g-1	h	mmol g-1
	0	0	7.5	0	12.5	0	17.5	0	22.5	0	27.5	0	32.5	0	37.5	0	42.5	0	47.5	0	52.5	0	57.5	0
	0.5	52.1	8	51.5	13	57.9	18	60.3	23	57	28	54.4	33	55.9	38	52.5	43	48.3	48	50.9	53	59.2	58	50.9
	1	76	8.5	78.4	13.5	90.9	18.5	90.3	23.5	92.4	28.5	84.7	33.5	90.6	38.5	81.4	43.5	74.7	48.5	80.2	53.5	81.8	58.5	80.2
	1.5	87.5	9	104.3	14	120.2	19	120.1	24	121.8	29	111.3	34	122.5	39	117.4	44	100.2	49	105.7	54	103.8	59	106.7
	2	106.3	9.5	128.6	14.5	147.6	19.5	146.8	24.5	148.4	29.5	135.1	34.5	148.3	39.5	138.6	44.5	124	49.5	130.4	54.5	127	59.5	130.4
	2.5	120.8	10	151.7	15	172.1	20	172	25	171.1	30	153	35	171.3	40	157.1	45	146.4	50	147.9	55	144.2	60	147.9
	3	134.3	10.5	172.3	15.5	194.8	20.5	193	25.5	191.1	30.5	175.8	35.5	190.5	40.5	174.9	45.5	166.4	50.5	166	55.5	161.2	60.5	166.1
	3.5	146.9	11	191.3	16	210.2	21	212.8	26	209.1	31	188.5	36	202.3	41	188.2	46	186.2	51	188.1	56	176.7	61	188.1
	4	158.6	11.5	206.3	16.5	218.9	21.5	225.5	26.5	222.6	31.5	212.2	36.5	207	41.5	210	46.5	203.3	51.5	197.3	56.5	191.8	61.5	197.4
	4.5	169.4	12	211.6	17	219.7	22	227	27	221.6	32	212.3	37	207.7	42	216	47	206.5	52	199	57	213.7	62	199
	5	178.6	12.5	211.7	17.5	216.2	22.5	226.2	27.5	221.2	32.5	212.4	37.5	207.9	42.5	216.1	47.5	207.3	52.5	206.5	57.5	214.6	62.5	206.5
	5.5	187.8
	6	195.6
	6.5	203
	7	210.2
	7.5	215.7

## Sheet: figure 6
Figure 6.(a) The adsorption energy of PtCl62- on three sites of PY-DHBD-COF, PY-BPY-COF and PY-BP-COF
		COFs	Configurations	ΔEads（Kcal/mol）
		PY-DHBD-COF	Site1	-8.96
			Site2	-5.25
			Site3	-8.15
		PY-BPY-COF	Site1	-6.72
			Site2	-5.41
			Site3	-6.17
		PY-BP-COF	Site1	-5.83
			Site2	-5.4
			Site3	-5.27

## Sheet: figure 7a
Figure 7 (a) Fluorescence spectra of PY-DHBD-COFand the corresponding Pt (1 wt%) loaded sample. PY-DHBD-COFwas excited with a λex = 374 nm laser and the emissions were measured at 560 nm .
	Wavelengh	Intensity	Intensity
	nm	a.u.	a.u.
		PY-DHBD-COF	1%Pt-PY-DHBD-COF
	521	31731.3	761.527
	522	34513.8	778.674
	523	37490.5	866.969
	524	40821.3	916.469
	525	44380	990.349
	526	47884.3	1026.15
	527	51036.9	1043.96
	528	55064	1112.72
	529	59034.4	1206.94
	530	62798.8	1269.69
	531	66568.2	1331.78
	532	69952.4	1371.6
	533	74734.4	1452.23
	534	78745.2	1583.52
	535	83376.5	1599.54
	536	88291.8	1620.28
	537	93182.8	1647.37
	538	97694.4	1671.54
	539	103139	1716.34
	540	109210	1817.39
	541	114887	1838.88
	542	120873	1918.08
	543	127859	1914.48
	544	134800	1953.02
	545	141336	2043.11
	546	148093	2051.72
	547	154423	2097.92
	548	161076	2083.08
	549	167018	2097.67
	550	173224	2165.5
	551	178433	2235.47
	552	183661	2218.78
	553	188733	2356.86
	554	191570	2414.56
	555	195459	2463.58
	556	198181	2493.84
	557	198912	2558.19
	558	200641	2530.17
	559	199963	2583.96
	560	199972	2611.55
	561	199622	2688.5
	562	198205	2726.07
	563	196114	2713.1
	564	192792	2774.01
	565	189895	2835.45
	566	186354	2825.58
	567	183012	2947.15
	568	179885	2909.73
	569	175787	2988.59
	570	171874	2919.69
	571	167766	2965.94
	572	163256	2940.51
	573	160038	3023.42
	574	156448	3036.3
	575	152818	2996.72
	576	148422	3062.68
	577	145762	3006.08
	578	143064	3004.73
	579	140295	3018.37
	580	137630	3015.87
	581	135647	3104.24
	582	133577	3035.47
	583	131789	3064.61
	584	131010	3094.84
	585	129801	3020.73
	586	129499	3004.07
	587	128362	2994.83
	588	127658	2986.14
	589	127335	2986.56
	590	126582	2985.89
	591	127286	3014.66
	592	127493	3028.39
	593	128053	3056.1
	594	129269	2993.79
	595	129271	2998.18
	596	130262	2968.6
	597	130761	3068.91
	598	132036	3146.18
	599	132842	3024.88
	600	133970	3045.54
	601	134997	3053.28
	602	135504	3097.11
	603	137117	3005.77
	604	138472	3122.96
	605	138861	3175.2
	606	139746	3174.34
	607	140926	3232.94
	608	141948	3230.34
	609	142454	3190.15
	610	141830	3218.09
	611	142849	3205.99
	612	143651	3315.92
	613	142993	3530.45
	614	143973	3398.73
	615	142753	3407.96
	616	142397	3482.05
	617	142261	3470.73
	618	141990	3523.37
	619	140532	3357.88
	620	138332	3619.47
	621	138901	3656.16
	622	137291	3630.93
	623	136225	3751.33
	624	134233	3668.36
	625	133042	3775.17
	626	131452	3879.19
	627	128906	3850.73
	628	128032	3970.85
	629	126323	3953.46
	630	125138	3959.77
	631	122022	4003.58
	632	119670	4142.7
	633	118784	3984.32
	634	116337	4131.56
	635	113657	4284.07
	636	112977	4190.75
	637	110500	4456.32
	638	108722	4504.84
	639	107489	4517.84
	640	105638	4507.71
	641	103228	4495.19
	642	102114	4642.44
	643	100440	4584.87
	644	98153	4773.13
	645	97482.6	4876.56
	646	95982.9	4952.98
	647	94737.7	4887.77
	648	92838.8	5118.43
	649	91833	5103.75
	650	90194.9	5362.01
	651	89417.9	5251.18
	652	88575.1	5490.98
	653	87436.2	5531.3
	654	85741.3	5569.2
	655	84979.6	5768.99
	656	84543.2	5724.41
	657	83485.3	5910.71
	658	82061.8	6004.41
	659	81244.8	6289.01
	660	80112.8	6225.65
	661	78933.1	6320.62
	662	78546.2	6326.37
	663	78242.2	6662.7
	664	76525.5	6735.3
	665	75779.3	6749.81
	666	75303.7	6749.97
	667	74647.5	7034.17
	668	73718.6	7113.47
	669	72892.1	6956.05
	670	72670.7	7446.16
	671	72809.7	7611.1
	672	71724.3	7698.78
	673	71315	7705.04
	674	69853.4	8132.02
	675	69459.4	8050.78
	676	67744.4	8421.18
	677	67410.2	8374.34
	678	66279.9	8699.44
	679	66454.9	8575.21
	680	64387.8	8901.66
	681	63810.5	9252.29
	682	62667.6	8969.1
	683	62714.3	9314.71
	684	61916.1	9164.74
	685	60371.9	9601.5
	686	59945.5	10066.7
	687	58391.2	10065.6
	688	57817.9	10400
	689	56930.9	10246.4
	690	56285.9	10393.7
	691	56201	10957.3
	692	54977.7	10839.9
	693	54008.8	11087.9
	694	52400	11236.4
	695	51980.8	11369.1
	696	50538	11576.3
	697	50392.8	11138.2
	698	49366.4	11747
	699	48811.4	12009.4
	700	47836.4	12374.3
	701	47517.4	12634.6
	702	46272.5	12656.4
	703	45094.9	13079.3
	704	44373.6	13170
	705	43780.2	13225.4
	706	42316.2	13362.3
	707	42521.2	13712.7
	708	41883.6	14187.4
	709	40907.4	14041.1
	710	40170	14252.5
	711	39706.9	14621.2
	712	38543.7	14630.9
	713	37022.8	14931.5
	714	36641	15203.8
	715	36477	14822.7
	716	36567.7	15578.8
	717	34713.2	15530.6
	718	34581.8	15783.3
	719	33898.9	15810.9
	720	33756.8	16556.7
	721	32529.5	16819.3
	722	31895	16832.1
	723	31951.9	16900.6
	724	31210.2	17538.8
	725	30436.6	17509.3
	726	30165.1	17677.1
	727	29899.7	17578.3
	728	29125.4	17856
	729	28458.4	18176.9
	730	28131	17968.4
	731	27843.7	18969
	732	27220	18588.3
	733	26683.6	19060.5
	734	25992.5	19188.5
	735	26271.4	18930.6
	736	26223.2	19529.2
	737	25629.8	19320.2
	738	25114	19838.5
	739	24395	19792.1
	740	24644.3	20039.1
	741	24156.8	20382.4
	742	23045.8	20570.3
	743	23466.4	20594.1
	744	23065.3	20945.8
	745	23025	21273.3
	746	22118.5	21068.5
	747	21770.6	21315.8
	748	21668.7	21399.9
	749	20562.3	21604.3
	750	20596.6	21652.5
	751	20156	22489.8
	752	20900.8	21339.9
	753	20219.1	21983.5
	754	19743.8	22019.6
	755	19335.5	22001.9
	756	18838.2	22465.3
	757	18811.9	22273.4
	758	18055.6	23344.6
	759	18073.5	22947.7
	760	17827.5	22985.6
	761	17425.4	22829.3
	762	17287	22530.7
	763	17082.7	22677.9
	764	16629.9	22649.9
	765	16293.9	23217.3
	766	16023.4	24015.7
	767	15580.2	23505.7
	768	15799.5	23658.9
	769	15635.7	23336.7
	770	15106	23567.4
	771	14680.7	23130.3
	772	14238.5	24038.5
	773	14325.5	24501.1
	774	14399.5	23901.6
	775	14535.7	24519.8
	776	14136.4	22871.1
	777	13652.7	23966.8
	778	13228	24207.7
	779	13419.3	23003.9
	780	12945.9	24287.2
	781	12416.4	23598.5
	782	12818.4	24309.6
	783	12183.1	23017.2
	784	11982.2	23814.9
	785	12200.7	22864
	786	11623.5	23116.1
	787	11092.1	23732.2
	788	11814.3	23598.3
	789	10306.1	23861.8
	790	10814.7	23483.3
	791	10300.6	23718.6
	792	10505.5	23939.4
	793	10272.8	24291
	794	10430.1	23629
	795	10297.8	24403.8
	796	9743.29	24085.6
	797	9733.01	23528.2
	798	10282.1	23210
	799	9571.3	23211
	800	9070.11	22767.3
	801	9658.68	23199.7
	802	9095.9	21989.1
	803	9140.2	22909
	804	8412.99	23286.8
	805	8113.1	23224.4
	806	8536.85	22880.1
	807	8850.79	22978.9
	808	8427.69	22927.7
	809	8203.02	22634.1
	810	7847.82	23339.4
	811	8313.7	22608.4
	812	7178.1	21734.7
	813	7532.81	22461.6
	814	7578.67	22570.3
	815	6539.45	22480.1
	816	7396.23	21598.2
	817	7182.15	21558
	818	7025.3	21993.1
	819	6812.4	22079.2
	820	6445.25	21482.3
	821	6375.11	20837.7
	822	6783.38	21780.4
	823	6493.33	21133.7
	824	6479.76	20958.3
	825	6165.82	20780.8
	826	5890.4	21309.2
	827	5555.11	20832.9
	828	6406.52	19661.7
	829	6093.68	20489.3
	830	5862.71	19998.6
	831	5723.47	19669.1
	832	5695.36	20080.5
	833	5770.15	19825.4
	834	5425.22	19524.4
	835	5700.99	19351.6
	836	5190.42	19247.7
	837	5290.15	19989.8
	838	5203.25	20118.2
	839	5176.25	19969.9
	840	4642.63	18491
	841	4801.37	18486.1
	842	4859.76	18912.5
	843	5426.22	18793.7
	844	4882.36	19017.5
	845	4855.74	18959.7
	846	5240.33	19101.2
	847	3987.07	18716
	848	4840.74	18289.9
	849	4421.57	17885.3
	850	3901.58	18196.2

[truncated: 16 more sheets: figure 7b, figure 7c, figure 7d, figure s1a, figure S1c, figure s2, figure s3, figure s4, figure s5, figure s6, figure s8, figure s9, figure s12, figure s13, figure s14, figure s22]
